# Supplementary material for: Identification of metagenes and their Interactions through Large-scale Analysis of Arabidopsis Gene Expression Data
Source: BMC Genomics. 2012 Jun 13;13:237. doi: 10.1186/1471-2164-13-237 (PMC3536586; doi:10.1186/1471-2164-13-237)
Supplement: Additional file 1 — metagenes. Excel spreadsheet containing the gene lists for each metagene as well as the gene ranks returned by NMF. [file 1471-2164-13-237-S1.xlsx]

## Sheet: Metagene 1
GenBank ID	Rank
AT1G80840	0.765988
AT1G05575	0.7055
AT1G19180	0.694636
AT4G29780	0.691051
AT1G27730	0.688418
AT4G34410	0.688189
AT1G76650	0.640352
AT2G34600	0.626541
AT2G26530	0.612962
AT1G19020	0.605405
AT4G24570	0.598458
AT4G17490	0.597948
AT3G55980	0.587328
AT3G01830	0.586245
AT5G42380	0.586241
AT1G72520	0.585278
AT2G32210	0.584265
AT3G25780	0.583597
AT1G61340	0.583577
AT4G30280	0.581109
AT1G35140	0.571814
AT1G66160	0.567433
AT3G61190	0.548451
AT3G02840	0.544647
AT1G30135	0.544623
AT2G22880	0.544354
AT3G10930	0.542018
AT1G17380	0.541171
AT4G25810	0.540364
AT2G41640	0.5291
AT2G38470	0.524877
AT4G27280	0.522664
AT2G44840	0.522092
AT5G54490	0.521589
AT2G27080	0.521122
AT5G57560	0.517694
AT3G44260	0.516494
AT3G23250	0.511672
AT4G24380	0.510678
AT5G45340	0.509671
AT5G59820	0.506581
AT4G28085	0.506184
AT3G04640	0.506176
AT4G27654	0.503669
AT1G57990	0.501574
AT2G32190	0.496145
AT1G15010	0.496125
AT4G31800	0.492714
AT1G19380	0.491915
AT2G32140	0.488352
AT5G13220	0.48653
AT5G12340	0.485711
AT4G27652	0.475035
AT4G17500	0.474623
AT1G32920	0.473928
AT5G22250	0.471694
AT1G02400	0.466496
AT1G28370	0.465585
AT2G40000	0.465554
AT3G50930	0.464394
AT5G17350	0.463856
AT5G20230	0.459781
AT1G76600	0.449581
AT1G17420	0.448976
AT5G10695	0.447681
AT2G34930	0.443938
AT2G24600	0.443426
AT3G50260	0.443241
AT4G36500	0.442669
AT5G04340	0.441556
AT2G30040	0.439568
AT5G62520	0.437615
AT2G25735	0.436062
AT1G28480	0.434505
AT3G59080	0.43409
AT4G11280	0.433546
AT5G05600	0.433377
AT2G28400	0.432148
AT5G65300	0.426109
AT2G35930	0.423021
AT3G08720	0.420487
AT5G51190	0.417791
AT3G48520	0.414962
AT1G66090	0.414871
AT2G41100	0.413943
AT2G27690	0.41315
AT2G32030	0.411684
AT2G22500	0.409472
AT3G45970	0.404974
AT5G47220	0.403243
AT1G25400	0.401763
AT5G52050	0.401587
AT4G27657	0.401202
AT5G64870	0.400002
AT5G49520	0.396736
AT1G65390	0.39578
AT1G23710	0.393729
AT5G41740	0.392498
AT4G01250	0.391596
AT1G66500	0.389367
AT3G52400	0.388503
AT1G43160	0.386857
AT3G57450	0.384484
AT5G01040	0.383618
AT1G74930	0.382845
AT1G65400	0.382347
AT5G35735	0.378309
AT1G61890	0.374901
AT2G30020	0.374608
AT1G55450	0.374558
AT2G35710	0.37437
AT2G39650	0.374204
AT1G80820	0.373626
AT5G28630	0.373333
AT3G52450	0.372157
AT2G37430	0.370656
AT3G55840	0.369724
AT2G40140	0.369558
AT3G16860	0.368769
AT4G39670	0.36746
AT3G28340	0.360963
AT1G73500	0.358647
AT1G73540	0.358383
AT5G56980	0.357641
AT3G44860	0.355417
AT3G28210	0.354691
AT2G27500	0.353876
AT5G66210	0.350895
AT5G06320	0.350204
AT3G46620	0.34906
AT1G20510	0.348502
AT5G64660	0.348177
AT1G69890	0.345382
AT4G20860	0.344592
AT5G52750	0.343058
AT5G37770	0.342755
AT3G19580	0.342678
AT2G36220	0.34244
AT5G47230	0.341195
AT1G56060	0.341135
AT4G23190	0.340858
AT2G02010	0.339883
AT5G64310	0.339012
AT3G51450	0.336963
AT3G49530	0.336786
AT4G30290	0.335307
AT4G14365	0.334904
AT4G34150	0.334134
AT2G46400	0.333769
AT5G67300	0.33376
AT5G13200	0.332787
AT5G25930	0.331565
AT4G27410	0.331464
AT1G21910	0.331202
AT3G50060	0.330841
AT1G76690	0.330659
AT3G56880	0.330413
AT1G73080	0.330315
AT2G22860	0.329292
AT2G06050	0.329255
AT4G18010	0.326102
AT3G57530	0.324062
AT4G21390	0.324057
AT3G45640	0.323503
AT5G61600	0.323012
AT4G24110	0.322317
AT4G12720	0.319215
AT1G14540	0.31861
AT1G77450	0.318377
AT1G02660	0.318339
AT2G29450	0.316986
AT1G72450	0.316367
AT4G20830	0.315529
AT1G01560	0.31541
AT3G15210	0.315217
AT1G18740	0.314904
AT5G57220	0.314529
AT4G17230	0.31308
AT5G66650	0.31226
AT1G09070	0.312055
AT4G18950	0.312038
AT5G13190	0.310662
AT5G59550	0.310495
AT1G74450	0.308836
AT4G08950	0.308336
AT2G23810	0.308226
AT3G15500	0.308208
AT4G33050	0.308108
AT4G21830	0.307678
AT1G70700	0.307277
AT2G24850	0.306656
AT5G64260	0.305903
AT3G62260	0.305773
AT4G21850	0.305043
AT1G22190	0.30361
AT4G17615	0.303249
AT1G76070	0.303083
AT3G25760	0.302664
AT5G14730	0.302018
AT5G52760	0.30179
AT4G01870	0.301444
AT2G18690	0.300997
AT5G27420	0.298202
AT1G29690	0.297673
AT5G59730	0.296569
AT1G33600	0.296372
AT3G49620	0.293897
AT4G23810	0.290559
AT3G19970	0.289963
AT1G21110	0.288802
AT3G09940	0.288748
AT4G39640	0.288392
AT3G52800	0.288123
AT4G24160	0.28806
AT1G72940	0.287779
AT4G23180	0.287386
AT5G67080	0.287107
AT3G55430	0.286063
AT2G44500	0.285351
AT1G68840	0.285327
AT5G45110	0.284395
AT4G33920	0.283951
AT5G24590	0.28387
AT1G44350	0.283332
AT5G63790	0.283308
AT1G09940	0.28221
AT2G26560	0.282203
AT1G72920	0.280234
AT1G24140	0.280125
AT1G16370	0.279924
AT1G27770	0.278955
AT5G63130	0.2783
AT1G21120	0.277543
AT4G22710	0.276711
AT3G05320	0.276289
AT2G41010	0.276161
AT3G05200	0.275992
AT1G58420	0.275747
AT5G42650	0.274868
AT1G74950	0.273877
AT4G09030	0.273745
AT1G20823	0.27264
AT4G33420	0.271537
AT3G02140	0.271106
AT2G01180	0.270499
AT3G62720	0.270393
AT1G19770	0.26967
AT3G06500	0.269586
AT3G62150	0.268347
AT3G01290	0.268064
AT5G54300	0.26703
AT2G35290	0.266942
AT2G38240	0.266714
AT5G05300	0.266648
AT1G18570	0.266462
AT5G47070	0.266353
AT3G11820	0.264704
AT2G25460	0.264325
AT1G32640	0.26417
AT5G39580	0.263909
AT1G53885	0.26254
AT4G35985	0.262532
AT4G25390	0.26218
AT2G30250	0.261826
AT1G66760	0.261519
AT3G54150	0.261317
AT4G25470	0.260735
AT3G26970	0.260522
AT5G62020	0.26043
AT1G11050	0.260365
AT1G35350	0.260213
AT4G36010	0.260087
AT1G51780	0.259904
AT1G69840	0.259477
AT1G06620	0.258866
AT4G34390	0.257308
AT5G19240	0.256613
AT2G29440	0.256402
AT3G22910	0.25629
AT2G32150	0.256169
AT5G66070	0.255873
AT5G27520	0.255689
AT5G52570	0.253773
AT1G28380	0.253749
AT3G09830	0.253595
AT3G59350	0.253562
AT2G23320	0.253088
AT3G02800	0.252751
AT3G16720	0.252686
AT1G05340	0.250984
AT5G12880	0.250758
AT5G54170	0.2493
AT2G17840	0.249035
AT5G44050	0.247633
AT5G49480	0.247138
AT1G21010	0.247083
AT3G25250	0.246634
AT1G30370	0.245958
AT1G08930	0.245819
AT1G63720	0.245412
AT5G64905	0.244819
AT3G02150	0.244753
AT5G26030	0.24468
AT1G59910	0.244331
AT5G26920	0.244329
AT1G22400	0.244302
AT4G39890	0.243469
AT3G10720	0.243157
AT3G18690	0.242893
AT4G18280	0.242739
AT5G39670	0.241896
AT5G41080	0.24179
AT2G22470	0.241465
AT1G01470	0.240586
AT1G01720	0.238762
AT3G25600	0.238677
AT1G35210	0.238595
AT2G47060	0.238194
AT3G46110	0.237709
AT5G25260	0.23757
AT1G15430	0.235728
AT2G26150	0.235582
AT4G35480	0.235573
AT5G06860	0.235206
AT5G48540	0.23502
AT5G10830	0.23493
AT3G26980	0.234695
AT4G21680	0.234669
AT3G23170	0.234578
AT2G33580	0.234172
AT4G01950	0.233922
AT1G11960	0.233562
AT4G37260	0.232676
AT1G17620	0.232569
AT4G30270	0.232554
AT4G37610	0.23223
AT5G47910	0.232132
AT1G03220	0.232062
AT1G72900	0.231776
AT5G38710	0.231649
AT1G33590	0.231477
AT3G19030	0.230836
AT2G46510	0.230562
AT3G61640	0.2303
AT2G39200	0.230194
AT1G30040	0.229924
AT5G12030	0.229818
AT3G14440	0.229697
AT2G42760	0.229266
AT4G14680	0.228788
AT1G07000	0.228424
AT4G30850	0.228291
AT1G30720	0.227581
AT2G38250	0.227486
AT1G67810	0.226989
AT5G11650	0.226932
AT1G70740	0.226916
AT3G16530	0.226786
AT5G66640	0.22498
AT5G46780	0.224653
AT1G07135	0.224204
AT2G27310	0.224177
AT3G47340	0.222615
AT4G31550	0.221872
AT3G44190	0.221
AT5G22630	0.220924
AT1G71697	0.220619
AT5G45280	0.220263
AT1G51700	0.220222
AT1G73480	0.219455
AT4G05100	0.218999
AT5G59450	0.218434
AT1G52890	0.217988
AT5G18470	0.216417
AT1G67920	0.216386
AT1G59860	0.215916
AT1G66400	0.215798
AT2G17660	0.215438
AT5G43170	0.215307
AT5G07100	0.21486
AT1G62300	0.214118
AT1G50740	0.213332
AT1G01480	0.213172
AT3G26910	0.213158
AT2G15490	0.212896
AT2G26190	0.212787
AT1G20450	0.212781
AT1G68690	0.21237
AT3G10300	0.212167
AT4G34710	0.211912
AT5G58430	0.211479
AT1G61560	0.211127
AT5G57510	0.210946
AT3G11840	0.210303
AT1G63750	0.210062
AT5G25440	0.2099
AT1G26730	0.209832
AT1G09970	0.209806
AT1G02390	0.209167
AT3G51660	0.207394
AT2G47550	0.207167
AT5G61900	0.207117
AT3G28740	0.206695
AT5G05410	0.206449
AT3G47960	0.206368
AT1G56510	0.206248
AT5G46710	0.205649
AT5G50570	0.205461
AT1G78860	0.20516
AT5G19110	0.205142
AT2G30360	0.205124
AT2G30930	0.205034
AT2G05940	0.20488
AT1G69930	0.204676
AT2G01300	0.204494
AT5G63450	0.204401
AT5G06870	0.203675
AT5G59515	0.202909
AT2G15390	0.202125
AT3G53810	0.201917
AT3G46930	0.20167
AT5G05140	0.201581
AT4G27350	0.200912
AT4G18880	0.200358
AT5G22530	0.200303
AT4G38550	0.200094

## Sheet: Metagene 2
Me	Rank
AT1G66280	0.524083
AT4G11650	0.486284
AT2G01520	0.473096
AT5G09530	0.471289
AT4G30170	0.465557
AT1G49860	0.459444
AT1G19530	0.455918
AT5G01870	0.453284
AT4G38080	0.451141
AT2G23540	0.448261
AT5G63600	0.439513
AT4G39675	0.43806
AT3G01190	0.43695
AT2G43610	0.430441
AT4G15390	0.430157
AT3G01420	0.429447
AT2G38390	0.422748
AT1G43800	0.42145
AT4G12550	0.416307
AT4G33070	0.416011
AT5G26280	0.414012
AT5G17330	0.413932
AT3G54040	0.410509
AT1G60740	0.409615
AT5G66985	0.409415
AT2G18370	0.407183
AT1G51830	0.406912
AT3G25830	0.405527
AT2G05510	0.405252
AT3G62040	0.403286
AT2G01530	0.402247
AT4G37410	0.401855
AT3G53480	0.401638
AT2G19970	0.400965
AT1G52070	0.400759
AT1G70850	0.400252
AT4G22212	0.400115
AT2G44790	0.399231
AT3G25930	0.396997
AT1G22440	0.395879
AT5G64100	0.395478
AT3G43190	0.392466
AT5G23830	0.391659
AT5G09480	0.391241
AT5G63660	0.387257
AT2G21045	0.385885
AT5G44380	0.385694
AT2G37750	0.381924
AT1G18980	0.37902
AT3G58550	0.378638
AT4G19690	0.378281
AT5G59090	0.376908
AT1G77120	0.373983
AT5G43580	0.373451
AT3G13610	0.372952
AT5G66390	0.372946
AT2G16060	0.368442
AT3G12500	0.367442
AT4G33720	0.367096
AT4G36430	0.366216
AT1G78000	0.36572
AT1G73260	0.364216
AT1G32450	0.363333
AT1G26250	0.362488
AT1G14870	0.361658
AT3G28510	0.358044
AT3G22620	0.357662
AT1G78340	0.35626
AT4G08770	0.356094
AT2G46750	0.35576
AT3G50970	0.35538
AT1G08430	0.354377
AT5G58860	0.353965
AT3G21770	0.353356
AT3G44540	0.352588
AT4G30140	0.350092
AT5G42180	0.349524
AT1G74500	0.348896
AT3G11340	0.348646
AT4G11310	0.347991
AT4G30670	0.347732
AT1G74460	0.347089
AT3G12230	0.346132
AT3G19390	0.344813
AT2G46740	0.343872
AT4G13660	0.343106
AT4G10500	0.342491
AT2G18980	0.340949
AT2G25980	0.340362
AT4G00080	0.339527
AT3G14940	0.336479
AT3G22600	0.336324
AT1G68850	0.335375
AT1G59500	0.334588
AT1G15210	0.333188
AT4G14630	0.332657
AT3G24290	0.33243
AT5G38930	0.331846
AT5G62340	0.33184
AT1G73330	0.331814
AT2G29330	0.329526
AT5G41040	0.329079
AT1G17180	0.328597
AT3G21710	0.328394
AT1G80240	0.328264
AT3G05890	0.328108
AT3G09270	0.327768
AT2G26400	0.327665
AT1G65690	0.327109
AT1G77330	0.325716
AT2G48140	0.324825
AT5G09520	0.32465
AT2G30210	0.324574
AT1G47600	0.324526
AT2G39530	0.32382
AT1G05260	0.323472
AT3G09220	0.322232
AT5G59520	0.321767
AT1G11580	0.321373
AT4G34600	0.321355
AT5G66690	0.321146
AT1G02900	0.320937
AT5G43370	0.320483
AT1G02220	0.320349
AT4G16260	0.320105
AT5G22890	0.319802
AT4G17800	0.319676
AT2G35380	0.319581
AT5G59320	0.319166
AT1G49310	0.318709
AT5G17820	0.318116
AT1G13300	0.317356
AT2G43590	0.316652
AT2G28780	0.31421
AT2G48130	0.313678
AT3G09260	0.313653
AT5G26260	0.313541
AT3G23430	0.313101
AT5G19520	0.312179
AT1G28290	0.31216
AT3G16460	0.311572
AT1G02530	0.309491
AT5G50760	0.308993
AT3G20370	0.308828
AT1G30700	0.30785
AT5G46900	0.307437
AT3G16450	0.306571
AT2G36100	0.306085
AT4G37010	0.305742
AT4G12080	0.305729
AT2G47000	0.30526
AT4G10270	0.305239
AT4G19030	0.304975
AT4G13580	0.304869
AT4G21830	0.304813
AT5G38030	0.304076
AT2G41380	0.303773
AT4G23690	0.30357
AT1G74590	0.303334
AT5G05960	0.302993
AT5G37990	0.302192
AT5G63560	0.301766
AT5G65210	0.301025
AT2G28670	0.300106
AT4G11880	0.299909
AT5G23020	0.299887
AT2G37130	0.299243
AT1G15380	0.299138
AT3G13790	0.299065
AT3G23190	0.298523
AT3G25820	0.297982
AT1G12010	0.297337
AT1G51420	0.296834
AT3G15240	0.296311
AT2G23030	0.295817
AT1G30720	0.295756
AT1G18970	0.295119
AT1G79530	0.295092
AT5G12420	0.294277
AT5G37740	0.293804
AT5G59530	0.292164
AT1G67030	0.291435
AT4G05200	0.291152
AT3G51330	0.290326
AT4G21600	0.289558
AT3G13650	0.288729
AT4G20110	0.288343
AT5G12340	0.287991
AT3G25190	0.287919
AT3G46280	0.287441
AT5G10580	0.287081
AT2G47270	0.28707
AT1G61590	0.286091
AT4G08780	0.286055
AT1G52050	0.28588
AT2G35270	0.285874
AT2G44010	0.285825
AT1G28130	0.28516
AT5G11920	0.285015
AT1G21310	0.285015
AT3G15950	0.284969
AT1G02810	0.284664
AT5G48560	0.283254
AT4G26010	0.283044
AT5G48110	0.282702
AT1G29280	0.281194
AT1G29020	0.280955
AT3G04320	0.279862
AT1G21110	0.27981
AT1G05250	0.279526
AT4G15610	0.279364
AT2G02120	0.278989
AT2G18140	0.278838
AT3G29410	0.278369
AT2G02850	0.278354
AT2G15120	0.278248
AT5G56540	0.277645
AT2G27000	0.277224
AT1G51850	0.276779
AT2G45430	0.276675
AT3G53980	0.276593
AT5G40730	0.276076
AT5G43520	0.276024
AT5G53250	0.275919
AT2G45220	0.275706
AT5G39110	0.274562
AT5G37690	0.273885
AT2G03200	0.273812
AT2G47200	0.273419
AT2G47550	0.273381
AT4G31730	0.273207
AT5G13080	0.273056
AT2G39380	0.272962
AT5G48940	0.271727
AT4G26470	0.270606
AT5G45070	0.270305
AT3G04070	0.270249
AT3G60140	0.270104
AT5G44550	0.269765
AT4G18360	0.26974
AT2G18360	0.268653
AT3G14280	0.268516
AT5G60530	0.267671
AT2G39350	0.267217
AT4G32650	0.267192
AT1G54890	0.267174
AT5G40010	0.266461
AT3G26770	0.266262
AT5G66170	0.2662
AT4G23700	0.266143
AT5G20960	0.265965
AT4G13290	0.265066
AT3G26470	0.264775
AT1G76790	0.264395
AT2G19990	0.264326
AT5G62165	0.264294
AT5G13580	0.264217
AT4G29690	0.263605
AT1G31050	0.263431
AT2G19590	0.263292
AT2G44450	0.26308
AT3G14680	0.262746
AT3G16440	0.2619
AT4G37070	0.261852
AT4G15910	0.261664
AT5G06860	0.26093
AT3G04570	0.260052
AT5G44610	0.260024
AT1G07610	0.259742
AT3G58810	0.259737
AT3G11430	0.259293
AT1G30750	0.259074
AT1G35260	0.259067
AT3G13760	0.258919
AT3G59220	0.258569
AT5G15180	0.258263
AT5G54370	0.258101
AT1G45145	0.257856
AT5G23220	0.257807
AT1G03850	0.257175
AT2G32300	0.256955
AT1G64590	0.256948
AT3G61990	0.256943
AT1G62770	0.256742
AT3G24240	0.256493
AT3G47210	0.25635
AT5G44920	0.256073
AT1G52060	0.255522
AT3G21510	0.255274
AT4G11290	0.255252
AT1G14730	0.255052
AT1G17860	0.254891
AT1G53180	0.254728
AT2G15490	0.254161
AT5G38550	0.253994
AT1G01750	0.253971
AT5G01040	0.253756
AT5G60950	0.253494
AT3G25790	0.253288
AT1G54010	0.252902
AT5G14000	0.252867
AT3G02550	0.251878
AT1G30510	0.251429
AT2G25810	0.251347
AT2G38940	0.251251
AT5G54040	0.250897
AT5G65530	0.250742
AT4G35380	0.250657
AT5G28640	0.250642
AT4G00700	0.250635
AT2G21100	0.250552
AT1G68880	0.250516
AT4G20390	0.2501
AT5G10040	0.249743
AT5G20550	0.249706
AT1G02360	0.249427
AT4G17215	0.249389
AT1G26930	0.249248
AT3G62270	0.248665
AT3G09940	0.248314
AT2G44380	0.247945
AT2G28960	0.247743
AT3G01290	0.247493
AT2G23170	0.247456
AT1G62570	0.247452
AT2G43570	0.247004
AT4G35060	0.246997
AT2G29750	0.246969
AT1G61820	0.24692
AT1G14080	0.246701
AT4G21850	0.246606
AT1G33055	0.245924
AT1G24320	0.245923
AT1G30900	0.245829
AT5G14130	0.245381
AT3G26440	0.244251
AT5G44480	0.24421
AT1G18880	0.244039
AT4G31910	0.24399
AT5G40590	0.243338
AT3G54260	0.243158
AT1G61560	0.242983
AT5G65790	0.242948
AT1G30870	0.242815
AT4G14060	0.242407
AT1G31950	0.242403
AT1G69810	0.24229
AT3G49760	0.242211
AT1G44970	0.24189
AT2G22510	0.241852
AT3G29035	0.241767
AT2G39110	0.241452
AT2G31390	0.241312
AT1G11080	0.241305
AT2G26820	0.241249
AT4G33560	0.240954
AT5G15230	0.240916
AT1G56680	0.24084
AT4G33420	0.240582
AT1G35910	0.240553
AT1G60680	0.240439
AT2G29490	0.240247
AT5G48175	0.240058
AT1G17170	0.239886
AT2G30840	0.239784
AT3G48920	0.239601
AT2G46140	0.23957
AT5G04860	0.23891
AT4G36610	0.238853
AT3G22930	0.238621
AT5G42630	0.238423
AT5G10210	0.238415
AT1G12080	0.238188
AT2G44370	0.238093
AT3G57010	0.237951
AT5G06730	0.237605
AT3G23090	0.237499
AT1G55020	0.2371
AT4G13180	0.236967
AT5G50560	0.236905
AT1G79450	0.236871
AT1G77690	0.236442
AT4G38540	0.236182
AT2G38530	0.235511
AT2G04800	0.235407
AT5G23530	0.235347
AT2G20515	0.235024
AT5G15120	0.234971
AT4G37730	0.234891
AT4G12510	0.23474
AT3G05920	0.234734
AT4G28890	0.234563
AT3G27190	0.234402
AT2G04025	0.234366
AT1G01190	0.234282
AT5G25110	0.234098
AT4G14130	0.234058
AT2G47460	0.233739
AT5G43180	0.23343
AT4G29270	0.232931
AT4G25090	0.232918
AT1G32170	0.232858
AT4G37530	0.232659
AT4G13235	0.232448
AT5G10720	0.2324
AT2G42570	0.231844
AT1G68620	0.231834
AT5G63650	0.231814
AT5G40510	0.231659
AT2G16750	0.231497
AT3G02240	0.231271
AT5G65640	0.231046
AT5G41280	0.230194
AT3G25290	0.229874
AT4G30290	0.229127
AT4G02270	0.228643
AT1G73620	0.228133
AT1G50560	0.227936
AT1G09090	0.227829
AT3G26210	0.227698
AT3G45160	0.227644
AT3G16430	0.227502
AT5G14750	0.227471
AT3G29250	0.227352
AT5G50200	0.227311
AT4G35150	0.227186
AT3G49780	0.226612
AT5G25160	0.226597
AT1G51890	0.226461
AT4G17280	0.226355
AT5G20830	0.226302
AT3G47040	0.226131
AT5G23190	0.226042
AT1G13970	0.225915
AT4G34135	0.225866
AT1G44050	0.225785
AT4G13280	0.225692
AT3G50400	0.225621
AT3G50300	0.22555
AT2G47140	0.225476
AT4G15400	0.225431
AT2G47130	0.225128
AT4G30850	0.225089
AT3G44550	0.225063
AT1G27030	0.224992
AT4G10380	0.224765
AT3G14990	0.224649
AT3G03520	0.224141
AT4G15370	0.224115
AT3G06390	0.223851
AT1G80830	0.2236
AT3G01260	0.223445
AT4G15380	0.223312
AT4G24140	0.223312
AT5G40690	0.222966
AT2G22470	0.222791
AT1G12160	0.222332
AT5G13330	0.2223
AT5G22630	0.222299
AT1G56320	0.222119
AT4G30190	0.221723
AT1G68150	0.22172
AT1G10140	0.221327
AT2G34020	0.221309
AT1G01640	0.220929
AT1G74660	0.220149
AT1G13340	0.220003
AT4G14465	0.219937
AT1G14120	0.219879
AT1G74030	0.219467
AT3G14610	0.219237
AT3G29780	0.219215
AT4G25820	0.21916
AT1G62800	0.219101
AT5G43780	0.21867
AT2G27510	0.218485
AT1G11670	0.218378
AT1G54540	0.21836
AT3G19200	0.217932
AT2G16720	0.21789
AT5G15130	0.217865
AT5G13900	0.217559
AT1G05340	0.217294
AT1G33750	0.216931
AT3G26690	0.216827
AT1G70690	0.216815
AT4G07820	0.216745
AT3G46500	0.216655
AT1G08325	0.215966
AT1G23410	0.215808
AT5G02780	0.215742
AT2G17500	0.215715
AT3G10340	0.215711
AT2G16790	0.21564
AT3G10910	0.215467
AT5G22570	0.215385
AT1G15670	0.215374
AT3G23830	0.215296
AT5G25890	0.215196
AT2G22680	0.215127
AT1G09740	0.215092
AT2G41480	0.214776
AT4G02380	0.214627
AT3G48450	0.214483
AT5G19890	0.214455
AT5G10430	0.214327
AT2G26290	0.213957
AT2G30340	0.213724
AT3G29970	0.21362
AT5G07010	0.213518
AT5G50260	0.213141
AT5G66700	0.213106
AT2G41660	0.213022
AT5G49350	0.21288
AT4G14980	0.212853
AT1G03220	0.212825
AT1G19960	0.212578
AT1G33800	0.211992
AT2G19800	0.211891
AT5G14650	0.211877
AT5G43060	0.211718
AT1G71400	0.211664
AT3G26330	0.211599
AT3G03270	0.211439
AT5G07440	0.211338
AT3G21720	0.211248
AT5G04960	0.211045
AT1G36640	0.210967
AT3G14060	0.210699
AT4G01700	0.210557
AT3G13310	0.210316
AT5G02580	0.210188
AT1G28400	0.210068
AT2G01830	0.210029
AT5G51060	0.209962
AT2G23050	0.20988
AT5G27920	0.209641
AT5G07680	0.209509
AT1G47840	0.20943
AT1G49320	0.209406
AT1G52200	0.209372
AT1G78780	0.209356
AT2G18050	0.208947
AT1G19230	0.208887
AT5G12880	0.208607
AT5G39890	0.208594
AT5G39320	0.208492
AT1G06120	0.208467
AT3G53150	0.208316
AT5G48000	0.208222
AT5G06300	0.207946
AT5G38020	0.20792
AT1G55740	0.207913
AT3G51910	0.207874
AT1G50060	0.207772
AT4G36990	0.207759
AT2G28110	0.207747
AT5G10130	0.207489
AT3G45070	0.207386
AT1G67330	0.207083
AT4G20000	0.206929
AT3G49960	0.206551
AT2G40110	0.206529
AT2G35120	0.206218
AT1G43160	0.20618
AT4G01910	0.205847
AT5G57090	0.205828
AT1G31060	0.205815
AT1G72230	0.205712
AT3G63200	0.205677
AT5G59930	0.205393
AT4G39270	0.20504
AT3G16340	0.2048
AT2G14510	0.204676
AT5G47450	0.204506
AT4G18430	0.204434
AT1G76930	0.204429
AT1G23120	0.204409
AT1G67810	0.204407
AT3G10040	0.204304
AT1G04220	0.204205
AT5G42860	0.204175
AT4G19810	0.204154
AT2G22170	0.204145
AT4G02290	0.204141
AT1G44800	0.204129
AT5G67400	0.203868
AT1G12200	0.20384
AT2G14100	0.203721
AT5G12940	0.203716
AT1G13590	0.203624
AT2G26650	0.20351
AT3G04720	0.203413
AT4G22610	0.203349
AT3G27150	0.203307
AT5G53320	0.202818
AT5G67340	0.202322
AT4G04460	0.202195
AT5G05790	0.201884
AT4G13030	0.201779
AT3G45410	0.201572
AT5G65660	0.20155
AT5G35940	0.201548
AT2G37440	0.201441
AT5G11110	0.201361
AT3G49860	0.201203
AT2G21020	0.201168
AT3G12700	0.200893
AT5G45380	0.200693
AT3G48080	0.200623
AT3G26550	0.200586
AT4G24130	0.200529
AT2G30670	0.200529
AT1G30650	0.200503
AT5G63590	0.200476
AT1G72200	0.200037
AT5G18860	0.200022
AT2G45510	0.200019

## Sheet: Metagene 3
GenBank ID	Rank
AT3G02380	0.470162
AT3G27690	0.445381
AT1G65490	0.438836
AT1G74670	0.428229
AT5G48490	0.422446
AT1G32900	0.409714
AT3G01500	0.406274
AT5G49730	0.400664
AT5G25980	0.389792
AT1G23130	0.377947
AT5G14740	0.376507
AT1G66100	0.375399
AT2G21330	0.37284
AT1G07180	0.371282
AT1G29430	0.368191
AT1G67865	0.36814
AT5G65730	0.367784
AT1G73870	0.367007
AT3G14210	0.366295
AT1G31580	0.36249
AT1G09310	0.361393
AT1G13650	0.360631
AT3G59400	0.360497
AT1G22690	0.359201
AT5G23060	0.358183
AT2G10940	0.355974
AT5G09660	0.355687
AT3G01550	0.354396
AT2G46830	0.354357
AT3G05730	0.35223
AT2G22990	0.346809
AT1G76100	0.344321
AT3G52720	0.340489
AT3G55800	0.340397
AT3G46780	0.339725
AT1G64500	0.338829
AT4G19170	0.337353
AT1G32060	0.336943
AT1G12900	0.334884
AT3G63140	0.331047
AT1G67860	0.330316
AT1G72610	0.329445
AT3G08940	0.329149
AT2G04039	0.328143
AT3G59060	0.32598
AT1G15980	0.323888
AT3G28270	0.323095
AT5G24150	0.320802
AT2G21650	0.320717
AT3G21055	0.320282
AT1G09340	0.319095
AT5G36700	0.318891
AT2G24270	0.318636
AT4G38970	0.318466
AT2G27420	0.318451
AT3G12320	0.317832
AT2G15020	0.317486
AT1G68010	0.316967
AT1G62510	0.316461
AT1G29510	0.315894
AT5G04140	0.315676
AT3G01060	0.315184
AT3G54050	0.313679
AT1G52230	0.313505
AT2G29290	0.312993
AT1G03130	0.312082
AT1G21500	0.311304
AT3G47070	0.310915
AT2G05070	0.310591
AT4G26530	0.309183
AT3G15310	0.307865
AT1G42970	0.307828
AT1G67740	0.30719
AT1G01060	0.306684
AT5G24420	0.306512
AT1G02820	0.304786
AT5G02120	0.304567
AT1G14280	0.304426
AT5G52570	0.302595
AT1G23740	0.299236
AT4G09650	0.299089
AT4G10120	0.298998
AT4G21280	0.298979
AT5G64040	0.298953
AT2G31380	0.298092
AT5G13770	0.297884
AT1G44446	0.297815
AT4G12800	0.297691
AT2G42220	0.297378
AT5G45820	0.297332
AT1G75690	0.296731
AT1G70760	0.296318
AT1G14150	0.294848
AT4G05180	0.294532
AT2G32880	0.294387
AT4G28750	0.294156
AT1G19150	0.293395
AT3G04290	0.293226
AT4G23290	0.293027
AT1G15820	0.292415
AT5G15850	0.291571
AT3G47295	0.291476
AT4G38840	0.290881
AT1G08380	0.290413
AT3G06070	0.290301
AT2G34620	0.290038
AT4G16985	0.28993
AT5G13630	0.289775
AT3G14415	0.286618
AT1G29440	0.286496
AT5G51720	0.286113
AT3G62410	0.286098
AT3G54500	0.285401
AT2G39470	0.284748
AT1G20340	0.283908
AT1G52400	0.283625
AT1G03630	0.281399
AT2G35370	0.280845
AT2G40610	0.280764
AT2G39730	0.280645
AT4G18970	0.279924
AT5G16030	0.279903
AT5G55620	0.279876
AT4G02770	0.279739
AT4G31870	0.278832
AT5G48485	0.278771
AT1G44575	0.278365
AT5G54270	0.277742
AT1G51805	0.27604
AT3G48420	0.275945
AT2G18300	0.275902
AT3G54890	0.275547
AT2G46820	0.275503
AT2G41090	0.27484
AT3G16140	0.274699
AT4G00780	0.27467
AT1G52220	0.274659
AT3G28220	0.273765
AT1G55670	0.273669
AT5G38980	0.273222
AT3G16250	0.273002
AT4G24700	0.272792
AT1G32080	0.272538
AT1G29910	0.271736
AT1G65230	0.271153
AT1G33811	0.270601
AT3G55330	0.270599
AT4G27030	0.270566
AT4G16990	0.270136
AT5G42760	0.269352
AT3G51420	0.269115
AT4G38860	0.268749
AT3G26570	0.268731
AT5G22390	0.268392
AT3G16670	0.268301
AT2G32160	0.267702
AT5G20630	0.267007
AT4G25050	0.266275
AT3G50820	0.266129
AT5G57345	0.265897
AT1G18730	0.265788
AT2G21210	0.265454
AT3G47250	0.264933
AT1G69530	0.26491
AT2G03750	0.264523
AT5G19220	0.264507
AT2G45180	0.264139
AT1G75100	0.26399
AT5G44130	0.263848
AT5G46110	0.26338
AT3G21670	0.263121
AT1G75460	0.262673
AT4G03280	0.262273
AT1G03600	0.261739
AT5G36910	0.261485
AT1G30380	0.261256
AT3G56940	0.261041
AT4G22490	0.260963
AT1G68590	0.260579
AT4G00050	0.260566
AT4G12970	0.260109
AT1G54780	0.259122
AT4G36540	0.258901
AT2G25510	0.258792
AT4G37980	0.258542
AT1G01140	0.257969
AT4G09010	0.257921
AT5G44190	0.257884
AT5G64940	0.257315
AT4G35250	0.256965
AT5G59080	0.256901
AT1G32470	0.255978
AT5G49360	0.255709
AT5G67370	0.25522
AT3G26650	0.254985
AT1G51115	0.25479
AT1G51400	0.254289
AT3G22210	0.254207
AT1G70830	0.25373
AT5G38520	0.25359
AT2G35260	0.25304
AT3G48740	0.252877
AT1G55960	0.252841
AT3G47430	0.252399
AT5G66570	0.251406
AT1G44000	0.251286
AT5G56850	0.251158
AT5G17170	0.250924
AT4G15530	0.250909
AT2G32540	0.250793
AT2G30520	0.250773
AT5G44580	0.250524
AT1G29660	0.25032
AT4G17600	0.250124
AT5G47610	0.250109
AT1G64360	0.249287
AT1G42550	0.249171
AT5G06980	0.248987
AT1G76450	0.24895
AT2G21320	0.248872
AT5G35490	0.248801
AT5G24210	0.248669
AT1G06830	0.248589
AT5G64770	0.248414
AT4G10060	0.248113
AT4G01050	0.248087
AT1G24020	0.248071
AT5G44680	0.247845
AT3G09600	0.247753
AT2G29650	0.247175
AT4G27300	0.247021
AT3G61870	0.246672
AT1G74880	0.246128
AT5G35970	0.246033
AT2G39010	0.245748
AT2G05310	0.244997
AT2G23590	0.244868
AT4G19530	0.244616
AT5G18600	0.244568
AT2G38540	0.244452
AT2G29360	0.24441
NDHJ	0.244346
AT5G63180	0.244247
AT4G35770	0.244238
AT4G28080	0.244058
AT1G68520	0.243154
AT1G11850	0.242882
AT1G04350	0.24282
AT1G31330	0.242563
AT1G66940	0.242423
AT1G55480	0.242345
AT5G58260	0.24158
AT3G61470	0.241012
AT1G29500	0.240904
AT5G45950	0.240645
AT4G21870	0.240459
AT2G40100	0.24019
AT2G30510	0.240014
AT2G26500	0.24001
AT2G05620	0.239941
AT5G42070	0.239725
AT2G30570	0.23963
AT4G39710	0.238922
AT3G45140	0.238732
AT1G58290	0.238654
AT4G37930	0.238057
AT5G43750	0.237984
AT5G52900	0.237936
AT1G26560	0.237873
AT1G07010	0.237799
AT1G71030	0.23779
AT4G18480	0.237748
AT5G50915	0.237366
AT3G48460	0.237247
AT1G61520	0.236937
AT1G31920	0.236842
AT5G35790	0.236494
AT5G58120	0.236399
AT1G76110	0.235885
AT3G45860	0.235778
AT1G66970	0.235255
AT3G48200	0.235167
AT1G14345	0.235111
AT1G52190	0.235106
AT2G45190	0.235085
AT1G15260	0.234879
AT1G72930	0.234611
AT5G17300	0.234453
AT1G60590	0.234378
AT4G29030	0.234333
AT3G15850	0.233633
AT4G12980	0.233612
AT4G37560	0.233434
AT1G66130	0.233392
AT4G22890	0.232933
AT5G19940	0.232689
AT1G26220	0.232565
AT1G71500	0.232498
AT1G29700	0.232143
AT1G77090	0.232099
AT2G34510	0.231894
AT3G22420	0.231803
AT3G19480	0.231723
AT1G74470	0.231704
AT2G33380	0.231629
AT5G03120	0.231516
AT2G36870	0.231361
AT4G22200	0.231289
AT1G74730	0.231146
AT3G51895	0.231084
AT3G19800	0.23103
AT1G52870	0.230595
AT5G51110	0.230532
AT2G43560	0.230378
AT4G17090	0.230041
AT2G19650	0.229752
AT5G02760	0.22969
AT2G32860	0.228854
AT2G06520	0.228676
AT1G15180	0.228378
AT4G19430	0.227136
AT4G33010	0.226885
AT3G25690	0.226752
AT5G45680	0.226258
AT2G03550	0.226128
AT3G02730	0.225949
AT3G26280	0.225635
AT3G18890	0.225628
AT1G45474	0.225213
AT5G67030	0.224378
AT1G06680	0.224115
AT3G29030	0.224007
AT5G66190	0.223857
AT1G49975	0.223802
AT4G33110	0.22365
AT5G52780	0.223477
AT5G65410	0.223455
AT1G10370	0.222999
AT2G20260	0.222935
AT1G29720	0.222374
AT4G04640	0.221951
AT1G80760	0.221653
AT4G10340	0.22148
AT4G04840	0.221352
AT1G62780	0.221082
AT2G39850	0.220171
PSBG	0.22014
AT1G64860	0.220121
AT5G24120	0.2194
AT4G38690	0.219317
AT5G18660	0.219302
AT1G72030	0.219297
AT4G22570	0.218762
AT3G56290	0.218487
AT1G10960	0.218027
AT5G01530	0.218015
AT5G16400	0.217709
AT4G09350	0.217635
AT2G05540	0.217608
AT5G13170	0.217414
AT1G19670	0.217106
AT4G28660	0.21688
PSBD	0.216602
AT2G44210	0.21617
AT4G37800	0.21584
AT5G03350	0.215777
AT4G16410	0.215653
AT4G33666	0.215485
PSBC	0.215479
AT5G01015	0.215415
AT5G55220	0.215362
AT5G64850	0.215127
AT5G08050	0.214893
AT3G47420	0.214892
AT1G76080	0.21488
AT5G11420	0.214717
AT3G62950	0.214694
AT2G23000	0.214425
AT2G23670	0.21441
AT1G32540	0.214236
AT1G64770	0.214104
PSBA	0.213942
ATPF	0.213851
AT5G58140	0.213659
AT1G64510	0.213412
AT5G23120	0.213245
AT4G24510	0.213111
AT5G02160	0.212808
AT5G64840	0.212766
AT1G22630	0.212703
NDHH	0.212557
AT5G17230	0.212443
AT4G28780	0.212369
AT4G23890	0.21224
AT1G65870	0.212162
AT4G17245	0.211586
AT1G77490	0.211304
AT2G31070	0.21128
AT4G19420	0.211169
AT2G43520	0.211167
AT3G08770	0.211123
AT3G24430	0.211119
AT3G01480	0.211068
AT5G06530	0.210904
AT5G58330	0.210624
AT4G01150	0.21046
AT3G26060	0.210324
AT4G25080	0.210212
AT2G35960	0.210112
AT1G16720	0.209682
AT5G33370	0.209582
AT4G01080	0.209582
AT3G15840	0.209388
AT5G23940	0.209348
AT1G69730	0.208856
AT1G73600	0.208565
AT5G58770	0.208171
AT1G67090	0.208128
AT1G73830	0.207719
AT3G23700	0.20767
AT1G20020	0.207551
AT3G22060	0.207305
AT1G29450	0.207193
AT1G55370	0.207151
AT5G18670	0.206642
AT3G47470	0.206491
AT2G38210	0.206441
AT3G61210	0.206341
AT3G04210	0.206329
AT5G15780	0.206265
AT5G15410	0.206189
AT5G45650	0.206011
AT2G44920	0.205922
AT3G17040	0.205746
AT2G34430	0.205646
AT4G21210	0.205457
AT4G27700	0.204975
AT1G57770	0.204967
AT2G47450	0.204618
AT5G62140	0.204442
PSAA	0.20412
AT1G18060	0.204047
AT3G16240	0.204016
AT3G61080	0.203708
AT2G41250	0.203669
AT1G71480	0.203637
AT3G21870	0.203551
AT1G32220	0.203451
AT1G54820	0.203149
AT5G48790	0.203022
AT5G52100	0.202944
AT2G13360	0.20291
AT3G27050	0.202566
AT1G70985	0.202387
AT3G50560	0.202286
AT4G34090	0.202269
AT1G62750	0.202207
AT1G06430	0.20212
AT4G28290	0.202044
AT2G36630	0.202004
AT4G39330	0.201949
AT1G62630	0.201467
AT2G22980	0.201185
AT4G14890	0.200979
AT1G73110	0.200971
AT3G11170	0.200967
AT5G07240	0.200937
AT4G24930	0.200906
AT1G14700	0.20086
AT4G02530	0.200147

## Sheet: Metagene 4
GenBank ID	Rank
AT5G20630	0.45887
AT3G16250	0.452732
AT1G62780	0.449748
AT5G55220	0.444092
AT1G33811	0.426351
AT1G19150	0.422654
AT5G48490	0.421203
AT1G13650	0.413778
AT1G68590	0.413014
AT5G45930	0.412249
AT5G45680	0.40698
AT3G18890	0.405444
AT3G46780	0.39939
AT3G63140	0.396995
AT1G03630	0.395911
AT3G55330	0.390742
AT5G14740	0.38704
AT3G01500	0.385848
AT3G54050	0.382121
AT1G76450	0.381698
AT3G48420	0.381583
AT3G27690	0.380932
AT4G09010	0.377788
AT2G39470	0.376909
AT2G42220	0.37482
AT3G27160	0.374193
AT1G14150	0.371538
AT1G75690	0.366346
AT2G43560	0.365674
AT1G15980	0.363937
AT1G32080	0.363824
AT1G49975	0.363302
AT3G26060	0.361634
AT1G55370	0.361426
AT4G09650	0.355739
AT1G21500	0.353921
AT2G29290	0.352625
AT4G17600	0.352515
AT1G64510	0.349203
AT5G53490	0.348141
AT3G01480	0.347047
AT1G32990	0.34599
AT4G28080	0.345911
AT1G70760	0.343721
AT5G52970	0.342155
AT3G55800	0.341814
AT1G09340	0.341741
AT1G04420	0.338635
AT4G18480	0.338382
AT1G32470	0.336937
AT3G44890	0.335906
AT1G22690	0.335751
AT4G25050	0.334526
AT5G18660	0.3326
AT5G47190	0.33224
AT2G24090	0.33223
AT1G76100	0.328793
AT1G74970	0.327403
AT4G02530	0.326818
AT3G52150	0.326654
AT1G60590	0.325914
AT4G39710	0.324683
AT3G63160	0.321918
AT2G34620	0.321728
AT2G33180	0.320059
AT3G22210	0.31971
AT5G13730	0.319374
AT5G43750	0.318793
AT4G16985	0.318047
AT3G23700	0.317893
AT4G29060	0.317342
AT4G39970	0.316613
AT1G72610	0.315678
AT5G13510	0.315407
AT3G47650	0.315342
AT4G17560	0.315193
AT3G56650	0.314463
AT5G51110	0.313967
AT5G28500	0.313663
AT4G28660	0.313481
AT4G24930	0.312633
AT5G14910	0.311783
AT4G21280	0.311483
AT3G01440	0.310636
AT1G79850	0.309596
AT3G15520	0.30935
AT3G24430	0.307558
AT3G09580	0.307276
AT4G12970	0.307256
AT1G74670	0.305825
AT1G29070	0.305473
AT5G58260	0.304701
AT1G05190	0.304507
AT1G20020	0.304289
AT1G42970	0.303345
AT5G52100	0.302413
AT3G08920	0.302223
AT3G55630	0.301631
AT4G14890	0.301581
AT2G21330	0.301431
AT5G19220	0.301273
AT1G12900	0.300997
AT1G29660	0.300558
AT4G28780	0.300105
AT2G01590	0.299839
AT2G37660	0.29938
AT5G23060	0.29873
AT1G07320	0.29848
AT2G10940	0.298478
AT1G73110	0.298221
AT2G35370	0.297799
AT2G35500	0.29777
AT2G33450	0.29744
AT1G48350	0.297402
AT4G01310	0.297341
AT2G44920	0.296881
AT5G36700	0.296679
AT1G74730	0.296613
AT3G21055	0.29629
AT3G26710	0.296051
AT3G19480	0.295233
AT4G34820	0.295161
AT5G02710	0.294396
AT2G35410	0.294201
AT1G14345	0.293599
AT1G50900	0.292557
AT4G34090	0.292529
AT2G03420	0.292468
AT3G15190	0.292039
AT3G48730	0.291198
AT1G08540	0.290166
AT2G40490	0.289991
AT5G38520	0.289633
AT4G19530	0.289386
AT1G18730	0.288846
AT3G63190	0.287276
AT4G34830	0.286699
AT5G14660	0.285938
AT3G14930	0.285693
AT1G51110	0.285098
AT1G78630	0.28457
AT1G67700	0.284314
AT5G52960	0.283931
AT2G28605	0.282894
AT3G13120	0.282384
AT2G43030	0.28207
AT3G25920	0.281998
AT5G02160	0.281452
AT1G43560	0.281444
AT3G05730	0.281036
AT2G38140	0.280872
AT1G74070	0.279757
AT4G26530	0.27929
AT5G05740	0.279153
AT3G63490	0.27897
AT2G29180	0.278787
AT1G77490	0.278116
AT5G42070	0.27803
AT3G61870	0.277972
AT3G54210	0.277832
AT5G08050	0.277398
AT4G12830	0.277356
AT2G23670	0.276522
AT1G51100	0.276099
AT3G62910	0.27606
AT1G52230	0.275985
AT1G30520	0.27581
AT5G44650	0.275805
AT1G56050	0.275708
AT5G03940	0.273113
AT5G11450	0.272888
AT1G03130	0.272456
AT4G15510	0.272432
AT3G50820	0.272304
AT5G57170	0.272164
AT3G10060	0.27129
AT1G64770	0.271064
AT4G27700	0.270548
AT3G16000	0.270378
AT2G33800	0.270373
AT1G32550	0.270342
AT5G27290	0.270263
AT2G24060	0.270142
AT4G24770	0.269794
AT2G47910	0.26972
AT1G12800	0.269582
AT1G64150	0.269401
AT1G59840	0.26915
AT1G75350	0.269041
AT3G51820	0.268629
AT3G08740	0.268514
AT1G55480	0.268442
AT5G51010	0.267719
AT3G52380	0.267571
AT1G01080	0.267089
AT2G22990	0.267074
AT1G45474	0.267018
AT5G54600	0.266749
AT2G21280	0.266582
AT2G34860	0.266492
AT5G06290	0.266384
AT2G41680	0.266104
AT2G36145	0.265973
AT2G32500	0.265971
AT5G58250	0.265912
AT3G18390	0.265899
AT1G51115	0.265809
AT4G11175	0.265522
AT3G52720	0.265256
AT5G51720	0.264026
AT3G09210	0.263894
AT1G35680	0.262521
AT1G14030	0.260903
AT2G17972	0.260435
AT4G01050	0.260195
AT5G02120	0.260127
AT1G14270	0.260035
AT4G20130	0.258993
AT5G39210	0.258903
AT1G71500	0.258793
AT4G25080	0.258122
AT1G52220	0.258071
AT1G26230	0.25792
AT3G15110	0.256429
AT5G14320	0.256208
AT1G55490	0.255412
AT5G46580	0.254036
AT5G66520	0.253796
AT5G44130	0.253515
AT5G08280	0.253303
AT5G08650	0.253237
AT1G62750	0.253009
AT4G14870	0.25269
AT2G27680	0.252274
AT1G21350	0.251922
AT5G63310	0.251697
AT4G26370	0.251491
AT5G04140	0.251185
AT3G29185	0.251129
AT3G53130	0.250388
AT1G60600	0.250318
AT2G30695	0.249831
AT1G67740	0.249799
AT5G07020	0.249785
AT1G04800	0.249664
AT1G56500	0.249446
AT4G18370	0.248905
AT1G65230	0.248845
AT2G48070	0.248674
AT1G49380	0.248647
AT5G40950	0.248421
AT4G34190	0.247823
AT3G55250	0.247621
AT3G62030	0.247319
AT1G08520	0.247309
AT5G56850	0.247158
AT1G17650	0.246894
AT2G29310	0.246871
AT3G56910	0.246758
AT5G66470	0.246689
AT4G35250	0.246185
AT1G31800	0.245917
AT4G16410	0.245891
AT3G12930	0.245238
AT5G52440	0.244786
AT3G11170	0.244757
AT3G18680	0.244603
AT1G15820	0.244473
AT5G64040	0.244324
AT4G38970	0.24232
AT3G01550	0.242026
AT1G32060	0.240496
AT4G39040	0.240279
AT4G38840	0.239677
AT2G21385	0.23896
AT1G68520	0.238953
AT1G73060	0.238363
AT5G27560	0.238345
AT3G25805	0.238187
AT1G50450	0.238138
AT2G21140	0.23803
AT5G42765	0.237613
AT1G70200	0.236644
AT2G47940	0.236571
AT3G25480	0.236393
AT4G31850	0.236244
AT5G35790	0.235837
AT5G13630	0.235146
AT4G34730	0.234163
AT2G21530	0.234157
AT1G22590	0.233836
AT1G70820	0.233725
AT1G09750	0.233339
AT5G28750	0.23321
AT4G38160	0.233041
AT2G24020	0.232788
AT5G16030	0.232285
AT4G27440	0.231681
AT3G59400	0.231642
AT3G25660	0.230657
AT5G23120	0.229826
AT5G57345	0.229376
AT5G22340	0.229116
AT3G27850	0.229075
AT1G03600	0.229073
AT3G08940	0.228331
AT3G60370	0.228233
AT4G19100	0.227824
AT2G34510	0.227699
AT5G36120	0.227398
AT1G44575	0.227355
AT2G36990	0.227296
AT2G21210	0.22725
AT1G16080	0.227053
AT3G47070	0.226896
AT3G15850	0.226895
AT4G24750	0.226593
AT2G04790	0.226569
AT1G60550	0.226388
AT1G69523	0.226379
AT1G73530	0.22633
AT4G27600	0.226177
AT4G33470	0.225955
AT1G63610	0.225883
AT3G09050	0.225371
AT3G17170	0.224835
AT5G65220	0.224353
AT4G10060	0.224324
AT5G29771	0.223874
AT3G04790	0.223793
AT3G48720	0.223788
AT1G04640	0.223614
AT1G15730	0.22339
AT2G01870	0.222933
AT1G74880	0.221934
AT1G57770	0.221376
AT5G48220	0.221305
AT5G51540	0.221274
AT3G16670	0.220856
AT4G28750	0.220048
AT2G47450	0.218949
AT5G39080	0.218641
AT1G13270	0.2185
AT5G17670	0.218295
AT4G36540	0.217769
AT5G44520	0.217475
AT1G11860	0.217291
AT1G66100	0.217288
AT2G46820	0.217051
AT1G44920	0.216561
AT3G56940	0.216269
AT2G42130	0.216211
AT1G69200	0.215572
AT5G62140	0.215344
AT4G37040	0.215024
AT5G09660	0.214939
AT1G34310	0.21492
AT1G06190	0.213155
AT1G15180	0.21292
AT3G29030	0.212892
AT2G04039	0.212729
AT1G80030	0.212703
AT1G20810	0.212619
AT5G55740	0.212157
AT1G68190	0.212102
AT1G52510	0.211868
AT5G19940	0.211855
AT1G20340	0.211375
AT5G01015	0.210507
AT5G38290	0.210404
AT4G34290	0.210173
AT3G14210	0.210147
AT1G36390	0.20994
AT3G56010	0.209361
AT1G60000	0.209095
AT3G45050	0.208908
AT1G73655	0.208674
AT4G33520	0.208638
AT2G45180	0.208594
AT2G32640	0.20696
AT1G08550	0.2065
AT5G52780	0.206257
AT3G14415	0.206054
AT1G44000	0.205682
AT5G18570	0.205634
AT1G11850	0.205565
AT2G29360	0.20533
AT5G63180	0.205132
AT1G26220	0.205093
AT3G59780	0.204833
AT1G17220	0.204783
AT2G25830	0.204562
AT3G07670	0.204437
AT3G21870	0.203573
AT1G23400	0.203568
AT4G02770	0.203265
AT3G20230	0.202915
AT1G48520	0.202763
AT2G05310	0.202557
AT3G11630	0.202481
AT5G10690	0.202195
AT3G12685	0.202164
AT3G47560	0.202003
AT2G20260	0.201906
RPS18	0.201732
AT3G16140	0.200784
AT4G24090	0.200474
AT5G54270	0.200456
AT5G01590	0.200406
AT1G15140	0.200366
AT1G03675	0.200297
AT4G17810	0.200289
AT5G35630	0.200219
AT5G16715	0.200145
AT3G54090	0.200013

## Sheet: Metagene 5
GenBank ID	Rank
AT1G67865	0.598635
AT5G49730	0.505051
AT1G67860	0.504931
AT3G28270	0.485958
AT4G19170	0.48266
AT3G62410	0.450803
AT2G32160	0.422551
AT3G15840	0.421273
AT4G10120	0.417972
AT1G65490	0.415607
AT1G52870	0.409328
AT5G59320	0.405616
AT5G58770	0.395924
AT1G14870	0.392069
AT3G62550	0.389813
AT5G23240	0.388957
AT5G24150	0.38788
AT2G32880	0.384986
AT1G76960	0.384274
AT2G14560	0.384086
AT4G37560	0.383416
AT1G23130	0.383029
AT5G54610	0.369606
AT5G09660	0.369103
AT3G26280	0.36539
AT3G47250	0.363117
AT1G06460	0.362981
AT4G20110	0.361735
AT4G00780	0.357913
AT5G10380	0.357422
AT4G12280	0.355337
AT3G48740	0.350347
AT1G64360	0.349405
AT5G48560	0.347517
AT2G15020	0.345931
AT3G50970	0.343986
AT2G41090	0.343581
AT3G26210	0.342415
AT3G14280	0.342091
AT1G35710	0.341229
AT1G51805	0.340025
AT4G14400	0.339753
AT3G49780	0.338396
AT5G66400	0.337895
AT5G59310	0.335754
AT1G75040	0.333207
AT5G42180	0.332751
AT1G65790	0.328405
AT1G64500	0.325347
AT4G23140	0.320323
AT1G04350	0.31793
AT1G68520	0.316348
AT2G45220	0.315678
AT5G44580	0.31511
AT1G21250	0.314554
AT3G19800	0.314046
AT1G75460	0.313852
AT3G21710	0.313416
AT3G61210	0.311843
AT2G37750	0.311754
AT3G04210	0.310813
AT5G67370	0.308827
AT3G22231	0.308068
AT5G15850	0.307753
AT2G04039	0.304831
AT1G66970	0.304669
AT4G19420	0.30443
AT1G05340	0.304172
AT5G24210	0.303614
AT2G22990	0.303479
AT4G00050	0.303194
AT3G03470	0.302997
AT1G30900	0.301087
AT2G32860	0.299574
AT2G39850	0.299219
AT3G26230	0.29887
AT5G49360	0.298376
AT1G29395	0.29829
AT5G23660	0.298265
AT4G08300	0.297655
AT2G46830	0.297562
AT2G17040	0.296725
AT5G04140	0.296523
AT1G68600	0.295611
AT1G02820	0.294955
AT1G71480	0.293863
AT4G16990	0.292438
AT3G01290	0.292077
AT1G68010	0.292039
AT4G30270	0.291139
AT4G34600	0.290491
AT5G14780	0.290081
AT5G58570	0.289516
AT1G72930	0.288667
AT5G13770	0.288642
AT5G14740	0.287694
AT2G37130	0.286688
AT2G29350	0.286253
AT3G57260	0.286238
AT1G22690	0.285727
AT1G22710	0.28547
AT4G15530	0.28515
AT4G23890	0.284971
AT3G14415	0.284937
AT3G25930	0.282991
AT5G65210	0.282072
AT5G64770	0.281128
AT4G10500	0.27988
AT5G58120	0.279408
AT5G57040	0.278616
AT2G18050	0.277273
AT1G32450	0.277227
AT3G54040	0.275861
AT5G10760	0.275541
AT5G43780	0.274586
AT3G02380	0.274217
AT5G15410	0.274092
AT4G39675	0.273755
AT1G45145	0.272408
AT1G13340	0.27233
AT3G25690	0.272164
AT3G01500	0.271368
AT4G35060	0.271273
AT1G31580	0.271046
AT1G29720	0.27034
AT4G37930	0.269823
AT1G10140	0.269479
AT4G23260	0.268692
AT1G06430	0.268568
AT1G29430	0.268
AT5G06530	0.266566
AT1G14150	0.265966
AT1G34040	0.265371
AT5G24120	0.265133
AT2G37770	0.263767
AT4G13830	0.263699
AT5G17330	0.262791
AT4G11890	0.262266
AT5G18470	0.260963
AT5G05960	0.260528
AT2G43570	0.260403
AT1G62630	0.260345
AT5G45380	0.260335
AT1G52190	0.259314
AT2G40880	0.258771
AT1G32170	0.25802
AT3G50480	0.256891
AT1G63880	0.256374
AT4G26530	0.255808
AT2G45740	0.255149
AT1G52590	0.254599
AT5G56870	0.25453
AT1G13990	0.253953
AT5G35970	0.25361
AT1G23090	0.25331
AT1G18880	0.253203
AT1G75100	0.253088
AT3G12320	0.252533
AT1G02475	0.251621
AT3G26170	0.25151
AT2G25510	0.251443
AT2G15960	0.251381
AT1G68830	0.251051
AT4G37530	0.250583
AT1G73870	0.2505
AT4G28085	0.250369
AT4G17090	0.250101
AT3G59060	0.250062
AT2G22980	0.249741
AT1G64370	0.249662
AT1G17990	0.249546
AT1G47960	0.24943
AT3G61890	0.248998
AT5G13720	0.248947
AT2G41380	0.248468
AT5G22300	0.248339
AT2G17710	0.248088
AT2G44210	0.248001
AT3G50770	0.247561
AT5G38710	0.246608
AT2G23840	0.246162
AT1G32060	0.246056
AT4G14020	0.244694
AT1G29700	0.244298
AT4G28270	0.242943
NDHJ	0.241928
AT3G27925	0.241903
AT4G38690	0.241764
AT1G66920	0.241592
AT2G32290	0.24141
AT2G26740	0.24121
PSBA	0.241013
AT1G74590	0.240969
AT5G43450	0.240754
AT5G53370	0.240662
AT3G21670	0.239977
AT3G60420	0.239964
AT4G22200	0.239952
AT3G15353	0.239514
AT4G09350	0.239441
AT4G32940	0.239289
AT1G70690	0.239185
AT1G01640	0.238805
AT5G64840	0.238137
AT5G58310	0.238102
AT3G15310	0.237735
AT3G11660	0.237603
AT5G57345	0.236133
AT4G33010	0.235953
AT3G28540	0.235836
AT5G25610	0.235627
AT5G59780	0.235579
AT5G38980	0.235506
AT4G37370	0.235338
AT3G51330	0.235004
AT1G78970	0.234299
AT2G13360	0.233836
AT5G44130	0.23359
AT1G62570	0.233457
AT1G50250	0.233151
AT5G67340	0.232727
AT1G15980	0.232513
AT5G35490	0.23239
AT2G33830	0.231913
AT1G69490	0.231497
AT1G14280	0.231351
AT4G21210	0.231187
AT3G48720	0.231007
AT5G53870	0.23093
AT4G23150	0.230907
AT1G23310	0.230784
AT5G52760	0.230591
AT1G18730	0.230533
AT1G51090	0.230465
AT3G28080	0.230381
AT4G38540	0.230355
AT4G32340	0.229988
AT1G69450	0.229967
AT3G13062	0.229266
AT1G31820	0.22904
AT1G56505	0.228889
AT1G80180	0.228847
AT1G78290	0.228716
AT3G06070	0.22858
AT1G70760	0.228299
AT4G17340	0.22799
AT5G25840	0.227836
PSBG	0.227627
AT1G62250	0.226817
AT3G14620	0.226511
AT4G12080	0.226442
AT3G54050	0.226195
AT3G10420	0.226149
AT4G23810	0.225661
AT1G02220	0.225111
AT2G42750	0.224494
AT1G57590	0.224406
AT4G05590	0.22439
AT2G23590	0.224274
AT4G25650	0.224269
AT2G36970	0.223661
AT4G24450	0.223545
AT5G24530	0.223544
AT3G08940	0.223534
AT2G29120	0.223296
AT4G16860	0.223136
AT1G79510	0.222635
AT3G11930	0.221993
AT2G28110	0.221944
AT3G26220	0.221725
AT1G29440	0.221587
AT2G30250	0.221138
AT5G03880	0.220524
AT1G32520	0.220513
AT5G63800	0.220334
AT2G04795	0.220257
AT2G46220	0.220087
AT3G19550	0.219758
AT1G01060	0.219571
AT2G24550	0.219225
AT1G07180	0.218869
AT4G27800	0.21879
AT3G29035	0.218662
AT1G20440	0.218573
AT3G20300	0.218544
AT2G41870	0.218022
AT1G23040	0.217792
AT5G46240	0.217467
AT1G16720	0.217433
AT5G39670	0.21716
AT1G10070	0.217005
AT5G27280	0.216695
AT1G76590	0.216395
AT1G29500	0.216378
AT2G47130	0.216306
AT1G03400	0.21623
AT5G67030	0.216133
AT3G51895	0.215997
AT1G68530	0.215976
AT1G52880	0.21574
AT1G80830	0.215608
AT4G24700	0.215595
AT5G10695	0.215469
AT1G74670	0.215377
AT5G40780	0.215338
AT5G01520	0.215221
AT5G09220	0.21508
AT1G67870	0.214728
AT2G37540	0.214705
AT1G29050	0.214494
AT3G01060	0.214266
AT3G15780	0.213787
AT1G56510	0.21361
AT5G39190	0.213582
AT1G03130	0.213269
AT1G72900	0.212724
AT4G19840	0.212688
AT2G40610	0.212292
AT1G07010	0.212282
AT3G59010	0.211682
AT5G64120	0.211608
AT1G72360	0.211414
AT4G39090	0.211341
AT3G48080	0.211312
AT4G17840	0.211311
AT1G69730	0.211255
AT1G77330	0.210967
AT4G24120	0.210892
AT1G74660	0.210847
AT5G65870	0.21073
AT1G30260	0.210643
AT1G10340	0.210483
AT2G35940	0.21041
AT4G02380	0.210257
AT3G51860	0.210141
AT1G07700	0.209785
AT2G39730	0.209694
AT1G66690	0.209557
AT2G27290	0.209373
AT1G80760	0.209364
AT2G02930	0.209213
AT1G67030	0.209174
AT1G53560	0.209116
AT1G20070	0.20884
AT5G04080	0.208815
AT1G19020	0.208425
AT1G29460	0.208354
AT5G11060	0.208329
AT3G04720	0.208324
AT1G10360	0.208172
AT2G44130	0.208023
AT2G42690	0.208023
AT5G36700	0.207997
AT5G25110	0.207784
AT2G15080	0.207704
AT1G56600	0.207405
AT1G78510	0.207321
AT3G44630	0.207008
AT2G46690	0.206861
AT5G55930	0.206837
AT4G23690	0.206596
AT4G05180	0.206527
AT2G45210	0.206184
AT5G18130	0.205782
AT5G16570	0.205757
AT1G22630	0.205721
AT5G17230	0.205455
AT1G78020	0.205431
AT5G10770	0.205376
AT5G19140	0.20533
AT4G33666	0.205198
AT5G17300	0.205186
AT2G38640	0.205149
AT5G04490	0.204989
AT4G09760	0.204836
AT3G26830	0.204752
AT5G66170	0.204317
AT4G04020	0.204274
AT3G54500	0.204104
AT4G33150	0.20396
AT3G47430	0.203955
AT3G21230	0.203833
AT3G46780	0.203685
AT5G40450	0.203371
AT2G44500	0.203339
AT3G45970	0.203139
AT1G51400	0.203009
AT2G40100	0.202966
AT2G21970	0.202961
AT1G49470	0.202771
AT3G06080	0.202713
AT1G64900	0.202653
AT5G22630	0.202511
AT5G47560	0.202473
AT5G43440	0.202471
AT3G20340	0.20233
AT2G47000	0.202116
AT5G02790	0.201905
AT5G01540	0.201292
AT4G08920	0.20128
AT5G11840	0.201197
AT3G53720	0.200917
AT2G41120	0.200449

## Sheet: Metagene 6
GenBank ID	Rank
AT5G23240	0.492694
AT3G62550	0.492368
AT4G12280	0.458813
AT3G45140	0.455452
AT5G25980	0.434549
AT1G23130	0.427848
AT3G25760	0.427196
AT3G15840	0.424174
AT3G01500	0.410538
AT4G23600	0.400956
AT2G42530	0.397686
AT5G20630	0.395223
AT1G31580	0.392149
AT1G07050	0.391357
AT1G52400	0.38955
AT1G29395	0.388601
AT1G67865	0.387689
AT4G04330	0.386991
AT3G63160	0.381394
AT3G14210	0.378162
AT1G09310	0.376229
AT2G42540	0.370256
AT1G20020	0.368879
AT1G06460	0.361531
AT3G26740	0.355633
AT4G32340	0.354019
AT5G62360	0.353246
AT2G39920	0.351346
AT1G70820	0.346979
AT5G09660	0.344483
AT4G16146	0.343298
AT1G32060	0.339968
AT3G63140	0.339958
AT3G46780	0.337915
AT3G62410	0.337749
AT4G27440	0.33761
AT5G14740	0.335667
AT2G43530	0.334457
AT3G21055	0.330363
AT2G43550	0.328946
AT2G28900	0.328582
AT3G05730	0.321883
AT2G14560	0.319037
AT3G28290	0.318084
AT2G35370	0.315732
AT2G29630	0.315552
AT3G54050	0.314042
AT4G26530	0.313932
AT4G12800	0.313832
AT4G34950	0.311719
AT4G28750	0.311674
AT1G72610	0.311237
AT3G46970	0.310139
AT3G16250	0.308889
AT1G55670	0.307891
AT3G52180	0.307772
AT1G12900	0.304598
AT5G36700	0.304536
AT1G51090	0.303957
AT1G18730	0.303612
AT1G56300	0.303411
AT4G05180	0.302935
AT3G18080	0.301688
AT1G69870	0.300372
AT1G70760	0.299492
AT1G14150	0.298861
AT1G67860	0.297177
AT1G42970	0.296633
AT4G15210	0.296223
AT5G23660	0.295644
AT2G15960	0.293541
AT3G47250	0.292665
AT1G52230	0.292644
AT1G76100	0.291558
AT1G15980	0.291385
AT1G08380	0.29128
AT1G21250	0.291106
AT5G13730	0.290529
AT3G55800	0.28941
AT1G20340	0.289082
AT5G04140	0.288784
AT2G05520	0.288563
AT4G21280	0.288172
AT5G02160	0.288161
AT4G00780	0.286741
AT3G47070	0.286355
AT2G25510	0.28569
AT5G10760	0.285371
AT5G42900	0.285227
AT2G21330	0.284305
AT1G68010	0.283904
AT4G30650	0.283636
AT1G51115	0.282822
AT1G09340	0.282101
AT3G04290	0.28032
AT4G03280	0.279567
AT4G02770	0.279181
AT1G03630	0.278535
AT1G68600	0.277466
AT1G51805	0.274597
AT1G10760	0.274229
AT1G68590	0.274005
AT1G66970	0.27338
AT3G48420	0.272854
AT1G67740	0.272453
AT1G52040	0.271423
AT4G38970	0.270837
AT5G64040	0.269221
AT2G26500	0.268993
AT2G22990	0.268024
AT3G61470	0.265839
AT4G37980	0.265275
AT2G39010	0.264265
AT4G01130	0.263951
AT2G46820	0.263733
AT3G16140	0.263707
AT1G30380	0.263625
AT4G14400	0.263239
AT1G29910	0.26311
AT2G41090	0.262015
AT4G21210	0.261867
AT2G38540	0.261672
AT3G26060	0.261158
AT1G32080	0.260802
AT2G20260	0.2607
AT3G55330	0.260124
AT4G15490	0.26001
AT3G51420	0.260009
AT1G52220	0.259915
AT2G30570	0.259914
AT1G03130	0.259651
AT3G14415	0.25939
AT1G70830	0.259182
AT4G09650	0.258573
AT2G39730	0.258552
AT5G43440	0.258399
AT1G07280	0.258271
AT3G26170	0.257829
AT1G19670	0.257356
AT1G75460	0.256953
AT3G22231	0.256585
AT5G49730	0.256375
AT5G38980	0.25545
AT1G70890	0.254747
AT2G39470	0.254306
AT5G02940	0.2538
AT5G06690	0.253713
AT3G48740	0.253576
AT1G54780	0.253351
AT5G66190	0.252948
AT4G37930	0.252661
AT5G64770	0.25163
AT4G17090	0.251586
AT1G19150	0.250578
AT1G32470	0.250413
AT4G16860	0.250392
PSBA	0.249597
AT3G26650	0.249104
AT1G65230	0.249048
AT3G03470	0.248532
AT2G24270	0.247869
AT5G23060	0.247778
AT5G55450	0.247465
AT4G04640	0.246831
AT5G46110	0.246793
AT1G29670	0.246321
AT1G01140	0.246122
AT2G03550	0.245725
AT3G47860	0.245349
AT1G12845	0.24517
NDHJ	0.244585
AT4G17600	0.242367
AT3G29320	0.241877
AT3G02730	0.241854
AT5G24780	0.24179
AT5G26570	0.241766
AT5G66570	0.241718
AT4G09010	0.241472
AT1G69830	0.241335
AT4G12310	0.241004
AT1G13270	0.239887
AT1G31330	0.239776
AT2G32880	0.23969
AT3G25690	0.23926
AT4G01150	0.238277
AT1G64360	0.23815
AT1G15820	0.238087
AT2G05310	0.237994
AT5G01530	0.237992
AT1G65790	0.237658
AT2G06520	0.237456
AT2G22980	0.237203
AT4G21380	0.23696
AT3G22120	0.236742
AT1G44575	0.236235
AT5G18660	0.236095
AT1G61520	0.235639
AT1G22690	0.235411
AT1G24020	0.235334
AT4G21650	0.235228
AT5G50160	0.234606
AT3G54890	0.234011
AT1G08550	0.233552
AT3G08940	0.233473
AT3G15360	0.233457
AT2G26330	0.233373
AT2G32160	0.232689
AT1G06680	0.2326
AT3G62750	0.23254
AT5G19220	0.232306
AT2G37660	0.22978
AT3G16360	0.228299
AT1G02205	0.22763
AT1G54040	0.227432
AT3G61870	0.226797
AT1G76450	0.226797
AT1G03600	0.226633
AT5G64860	0.226606
AT2G33380	0.226352
AT4G16990	0.225782
AT2G05380	0.225478
AT1G35710	0.224817
AT3G53800	0.224723
AT1G75040	0.22461
AT1G75690	0.224193
AT4G10340	0.223531
AT2G10940	0.223473
AT1G53870	0.223456
AT5G66400	0.223433
AT5G58260	0.222729
AT3G50820	0.222708
AT2G32860	0.222245
AT5G59130	0.221952
AT1G62780	0.221816
AT1G67090	0.221504
AT5G54770	0.221292
AT3G28220	0.221055
AT1G52000	0.220907
AT5G53490	0.220642
AT4G02530	0.220103
AT4G13250	0.220012
AT4G38770	0.219442
AT5G44580	0.219124
AT5G58570	0.218988
AT5G27280	0.218963
AT5G43750	0.218925
AT1G74880	0.218833
PSAA	0.218708
AT5G39210	0.218597
AT2G34810	0.217426
AT3G26280	0.21737
AT5G52310	0.217153
AT4G10060	0.216991
AT2G45180	0.21699
AT1G31690	0.216853
ATPF	0.215611
AT2G39330	0.215225
AT3G49620	0.215109
AT4G17470	0.214864
AT4G39970	0.214392
AT1G74670	0.213848
AT2G45560	0.213802
AT3G16670	0.213285
AT5G14920	0.213254
AT2G33810	0.213036
AT5G23120	0.212665
AT1G07440	0.212616
AT1G49750	0.212518
AT1G75900	0.212228
AT4G22490	0.21181
AT1G76960	0.211796
AT1G77490	0.211762
AT5G17170	0.211623
PSBG	0.211523
AT1G05190	0.210846
AT4G19390	0.21072
AT4G19530	0.21037
AT2G03420	0.210358
AT5G60100	0.210227
AT1G22370	0.209781
AT5G45680	0.209304
AT3G51510	0.209241
PSBD	0.209003
AT2G42220	0.208929
AT5G54610	0.208928
AT1G03675	0.208754
AT3G46670	0.208537
AT3G50440	0.20843
AT4G29030	0.208386
AT2G39850	0.208316
AT2G31040	0.207771
AT5G43450	0.20773
AT2G01870	0.207482
AT3G44880	0.207376
AT1G52410	0.207238
AT5G38520	0.20712
AT5G52780	0.206664
AT2G29290	0.206451
AT1G62630	0.206369
AT1G51940	0.206206
AT4G13840	0.205978
AT1G76080	0.205275
AT2G43560	0.205243
AT4G15440	0.205088
AT4G18810	0.204391
AT5G04360	0.20438
AT1G51400	0.203803
AT5G63430	0.203719
AT5G14780	0.203661
PSBC	0.203649
AT1G33811	0.202746
AT1G71500	0.202517
AT3G22210	0.202488
AT1G79040	0.201837
AT1G21670	0.201725
AT4G24350	0.201716
AT3G48200	0.201533
AT5G55220	0.201517
AT1G45474	0.201072
AT4G01050	0.200205

## Sheet: Metagene 7
GenBank ID	Rank
AT3G22600	0.453474
AT1G74590	0.437256
AT1G65690	0.434418
AT2G43570	0.434139
AT3G26830	0.433131
AT1G14870	0.411749
AT1G51890	0.385359
AT3G11340	0.382943
AT3G26210	0.367269
AT1G26380	0.362493
AT2G29350	0.356361
AT5G38900	0.354749
AT1G68620	0.353944
AT2G18660	0.352227
AT1G19250	0.35041
AT3G13790	0.348293
AT3G18250	0.34822
AT5G18470	0.340821
AT3G13950	0.339862
AT4G37370	0.338026
AT3G13610	0.334548
AT1G02930	0.330322
AT2G14610	0.329597
AT1G75040	0.326777
AT2G30770	0.324121
AT4G01700	0.322932
AT2G45220	0.322789
AT1G26420	0.319028
AT4G21830	0.318668
AT5G50200	0.316153
AT4G10500	0.314807
AT1G21110	0.314762
AT2G02930	0.309607
AT2G29460	0.30939
AT4G23150	0.30636
AT4G34135	0.30435
AT2G23170	0.304182
AT3G51330	0.304102
AT3G54420	0.301428
AT5G20960	0.301283
AT5G13320	0.300609
AT5G67340	0.297798
AT2G30750	0.296727
AT4G14630	0.292531
AT1G52200	0.292063
AT4G12490	0.291479
AT1G13340	0.289678
AT5G39670	0.288358
AT4G08770	0.288351
AT2G35980	0.287634
AT1G21250	0.285622
AT5G22570	0.284423
AT4G11890	0.282507
AT1G66690	0.282361
AT4G39270	0.27961
AT2G18690	0.278649
AT4G15610	0.277772
AT4G16260	0.277073
AT1G26390	0.276767
AT1G15520	0.276504
AT2G47000	0.275981
AT4G20110	0.275931
AT5G24210	0.274283
AT2G43510	0.273708
AT1G35710	0.272199
AT1G03850	0.271484
AT5G11920	0.271108
AT1G21310	0.269348
AT4G12500	0.268691
AT1G78410	0.268323
AT5G12420	0.268242
AT2G43590	0.265312
AT5G25260	0.262478
AT3G63380	0.262293
AT5G52760	0.261676
AT2G30140	0.261278
AT1G30900	0.261234
AT3G50480	0.261158
AT3G54150	0.259991
AT5G25930	0.259908
AT3G57260	0.259902
AT4G38540	0.258915
AT1G57630	0.25795
AT1G60740	0.257924
AT3G60420	0.257076
AT3G50930	0.256355
AT3G04720	0.254945
AT5G46050	0.254739
AT5G10760	0.253895
AT2G24850	0.253883
AT2G47130	0.252547
AT5G40780	0.252341
AT3G47480	0.252229
AT2G41380	0.251396
AT1G35230	0.250331
AT5G17760	0.250238
AT3G21520	0.249336
AT5G62150	0.248634
AT1G66880	0.248111
AT4G20000	0.247671
AT1G08050	0.247601
AT1G65500	0.247421
AT5G13080	0.246845
AT1G33960	0.246053
AT1G15670	0.246012
AT4G13180	0.245319
AT1G02360	0.245107
AT5G43450	0.24436
AT1G43910	0.243485
AT4G18430	0.242516
AT2G39210	0.242439
AT2G43000	0.242128
AT2G38860	0.240684
AT1G21240	0.24015
AT5G62480	0.240129
AT5G39050	0.240081
AT1G32940	0.239157
AT5G26340	0.238356
AT4G02380	0.238024
AT3G16530	0.237014
AT4G12480	0.236501
AT3G53150	0.235575
AT5G26920	0.235252
AT3G49780	0.233856
AT2G46400	0.233725
AT3G05360	0.233266
AT5G64510	0.232701
AT3G52430	0.232655
AT4G04490	0.231932
AT5G27420	0.231073
AT3G01290	0.229932
AT4G23140	0.228908
AT2G14560	0.228837
AT4G37530	0.228832
AT4G36990	0.228635
AT5G57220	0.228122
AT4G14365	0.227806
AT5G55450	0.227175
AT2G39200	0.226613
AT1G77510	0.225305
AT1G21120	0.224896
AT4G23810	0.224785
AT3G26440	0.224573
AT4G23190	0.224516
AT1G74360	0.224287
AT4G05020	0.223621
AT1G09080	0.222939
AT5G20230	0.222858
AT5G48540	0.222797
AT2G26560	0.222416
AT5G52640	0.222283
AT1G72900	0.221761
AT1G21100	0.221262
AT5G60950	0.221098
AT1G74710	0.219045
AT4G13900	0.218847
AT4G21850	0.218825
AT5G51830	0.21868
AT5G52750	0.218621
AT1G79450	0.218581
AT4G33050	0.218524
AT3G28580	0.218369
AT5G20400	0.215854
AT1G19020	0.214928
AT1G17170	0.214675
AT2G26440	0.214261
AT4G23885	0.213961
AT4G25900	0.21247
AT1G09560	0.212003
AT1G76960	0.211332
AT1G73800	0.210859
AT2G31880	0.210488
AT5G17330	0.210482
AT3G49120	0.21047
AT4G23260	0.209998
AT3G25610	0.209862
AT1G72680	0.209244
AT5G54610	0.209153
AT1G30700	0.208161
AT3G11010	0.208161
AT4G00700	0.207584
AT3G13380	0.207151
AT2G18680	0.206955
AT1G62300	0.206559
AT2G44790	0.206404
AT3G54960	0.206351
AT1G33030	0.205441
AT4G22530	0.205335
AT4G19370	0.204585
AT1G61360	0.204148
AT3G48640	0.20396
AT4G39030	0.203545
AT1G60730	0.20307
AT1G21520	0.202696
AT2G37130	0.201406
AT2G15080	0.2014
AT4G35180	0.200793

## Sheet: Metagene 8
GenBank ID	Rank
AT3G47340	0.476719
AT1G71030	0.471452
AT1G62510	0.461984
AT4G35770	0.458809
AT4G38690	0.428268
AT2G22990	0.398772
AT5G49360	0.396426
AT2G05540	0.392915
AT5G45820	0.364135
AT1G14280	0.364032
AT5G48490	0.363885
AT2G33830	0.361016
AT3G15450	0.359487
AT2G15960	0.356207
AT5G49450	0.354104
AT3G61060	0.354041
AT5G44260	0.353943
AT1G74670	0.3487
AT2G20670	0.348082
AT2G17880	0.339492
AT3G59940	0.330188
AT1G23390	0.323766
AT2G15890	0.322916
AT2G40610	0.319942
AT1G80440	0.317416
AT1G29500	0.316216
AT4G03510	0.31614
AT5G24470	0.314206
AT2G25900	0.310702
AT5G62280	0.309695
AT3G10020	0.309362
AT5G12050	0.306435
AT1G29510	0.302091
AT2G22980	0.301802
AT1G70850	0.299351
AT3G45970	0.298367
AT1G29440	0.294723
AT2G15880	0.294368
AT5G22920	0.294316
AT3G27690	0.29346
AT1G52190	0.29288
AT5G62360	0.292433
AT5G57660	0.291853
AT2G30610	0.290919
AT5G36910	0.286737
AT5G02160	0.286106
AT1G18330	0.285465
AT2G30600	0.283468
AT5G19120	0.283034
AT5G20250	0.280547
AT1G29430	0.280208
AT5G06980	0.278558
AT2G25080	0.277477
AT1G54740	0.277299
AT1G25230	0.277211
AT5G02760	0.27567
AT4G27450	0.274551
AT5G59080	0.273539
AT1G56300	0.272084
AT5G57760	0.271456
AT1G69160	0.26934
AT5G44680	0.265564
AT2G18700	0.264068
AT5G56100	0.262165
AT1G73830	0.261763
AT1G70290	0.261167
AT2G32100	0.26093
AT4G22490	0.260867
AT1G28330	0.260591
AT2G32150	0.260082
AT1G11260	0.259205
AT4G19170	0.258108
AT2G01530	0.256902
AT2G44130	0.254167
AT3G23880	0.251771
AT4G23400	0.250359
AT2G02710	0.250222
AT3G15630	0.248494
AT2G43010	0.248382
AT3G62550	0.248023
AT2G15090	0.247691
AT3G58120	0.247569
AT4G13830	0.247508
AT5G61590	0.24447
AT5G05690	0.243148
AT5G24490	0.242085
AT4G17245	0.242049
AT2G42870	0.242045
AT1G22335	0.241308
AT3G11690	0.23968
AT3G54500	0.23962
AT2G28630	0.238518
AT1G70420	0.238423
AT5G44190	0.238119
AT1G29460	0.237668
AT4G30670	0.23738
AT3G14560	0.236932
AT1G18620	0.236171
AT4G26530	0.235226
AT1G03090	0.234647
AT4G30690	0.234623
AT5G16400	0.23438
AT1G73750	0.233873
AT2G45190	0.233757
AT1G26920	0.233034
AT4G12510	0.232435
AT1G79700	0.231976
AT3G05890	0.231875
AT1G76240	0.231311
AT5G18060	0.230645
AT5G66590	0.230422
AT5G01740	0.229852
AT5G15780	0.229495
AT3G06070	0.229409
AT1G33055	0.228012
AT5G05440	0.227525
AT4G05070	0.226826
AT5G21170	0.226573
AT1G77330	0.225822
AT3G13750	0.225613
AT4G31290	0.225421
AT2G45170	0.224898
AT2G29290	0.224841
AT3G59060	0.224494
AT1G02340	0.224327
AT4G16563	0.224192
AT1G77210	0.224105
AT1G02640	0.22394
AT2G29300	0.223441
AT1G12780	0.22306
AT1G80920	0.222909
AT5G56540	0.222505
AT2G18300	0.222126
AT3G52840	0.22158
AT2G46220	0.221312
AT1G20030	0.221016
AT2G10940	0.220888
AT1G21500	0.220781
AT4G18970	0.220726
AT4G14130	0.219367
AT3G10340	0.219129
AT3G01490	0.21879
AT3G25830	0.218769
AT4G28040	0.217726
AT1G60740	0.217602
AT4G33666	0.217382
AT2G47270	0.217342
AT2G38820	0.217014
AT1G02660	0.216993
AT5G60850	0.216932
AT2G45560	0.216631
AT3G19390	0.216603
AT3G62660	0.216354
AT5G02810	0.216002
AT5G24420	0.215871
AT3G49790	0.21538
AT1G78600	0.215018
AT3G61260	0.214957
AT1G22330	0.214577
AT1G63180	0.214382
AT2G19800	0.213724
AT5G12950	0.213092
AT1G72150	0.212973
AT3G47160	0.212792
AT2G46790	0.212486
AT5G14120	0.212358
AT3G20820	0.212196
AT3G10740	0.212074
AT2G24270	0.211525
AT5G56870	0.211138
AT3G23730	0.211021
AT1G49500	0.210019
AT3G07310	0.209987
AT5G03120	0.209894
AT1G29450	0.209533
AT1G68190	0.208325
AT1G53870	0.208143
AT1G02200	0.207684
AT5G28770	0.207683
AT1G23870	0.206535
AT1G80180	0.206391
AT1G01620	0.206174
AT3G45780	0.206145
AT1G60140	0.205785
AT5G60680	0.205504
AT5G65730	0.20534
AT4G37800	0.205329
AT3G52070	0.205323
AT1G06080	0.205108
AT1G19530	0.203898
AT1G76410	0.202575
AT5G57340	0.202184
AT1G02205	0.201983
AT3G47295	0.200917
AT2G38400	0.200749
AT3G53800	0.200339
AT2G42750	0.200323
AT2G25200	0.200037

## Sheet: Metagene 9
GenBank ID	Rank
AT3G01420	0.451559
AT3G60140	0.434565
AT1G73260	0.401163
AT5G39520	0.397515
AT2G25625	0.378642
AT3G04070	0.373999
AT1G15380	0.365625
AT4G12280	0.360787
AT2G37750	0.34355
AT2G33380	0.343414
AT5G39610	0.337662
AT1G32450	0.334565
AT3G12580	0.334348
AT5G25110	0.332755
AT1G52890	0.331346
AT2G18050	0.329917
AT1G07430	0.328999
AT1G64360	0.327403
AT1G80160	0.326367
AT4G11650	0.322263
AT1G69490	0.321236
AT4G02280	0.318675
AT5G13080	0.313268
AT2G41380	0.312958
AT3G08860	0.30703
AT2G46680	0.304616
AT4G33150	0.304074
AT5G13330	0.301338
AT3G47420	0.299012
AT5G02580	0.296658
AT5G65210	0.295595
AT1G59500	0.293611
AT1G26930	0.292076
AT1G68620	0.291992
AT3G44880	0.289921
AT4G13250	0.28805
AT4G37010	0.285869
AT1G65690	0.283342
AT2G45210	0.282585
AT2G28400	0.282167
AT1G30700	0.280847
AT4G12080	0.280388
AT3G10320	0.279776
AT2G20560	0.277942
AT1G05340	0.277376
AT4G18360	0.276947
AT5G07010	0.276
AT1G77000	0.275184
AT4G15610	0.275037
AT3G15500	0.274177
AT3G25290	0.27193
AT3G29035	0.27177
AT3G14280	0.270095
AT3G61890	0.26819
AT5G04340	0.268116
AT3G46230	0.266779
AT1G62570	0.266342
AT2G16720	0.266176
AT1G34040	0.265433
AT3G12500	0.264035
AT2G38940	0.263681
AT2G17710	0.26338
AT1G17020	0.262872
AT3G61990	0.262406
AT1G62710	0.261692
AT3G24500	0.261542
AT3G17790	0.260922
AT1G10070	0.259747
AT1G21400	0.258825
AT4G22920	0.258563
AT5G59220	0.256372
AT1G54100	0.254727
AT5G18130	0.254078
AT3G55890	0.253734
AT5G40690	0.252671
AT2G31945	0.249591
AT3G04060	0.248484
AT4G13030	0.247733
AT1G80130	0.245074
AT5G01520	0.244007
AT1G21000	0.242302
AT3G28510	0.240455
AT2G28110	0.240137
AT1G73220	0.240087
AT3G10420	0.23973
AT1G52080	0.239705
AT3G61930	0.239668
AT1G54570	0.239523
AT2G47000	0.239454
AT1G77920	0.23942
AT4G38540	0.238573
AT1G56600	0.235404
AT4G15530	0.235033
AT3G13672	0.234979
AT1G23040	0.234844
AT3G03470	0.23395
AT5G14780	0.233409
AT1G02850	0.233151
AT3G62590	0.232899
AT1G23130	0.23278
AT5G25770	0.2327
AT4G24000	0.232082
AT5G52640	0.231426
AT1G35190	0.230629
AT4G33040	0.230018
AT4G23680	0.22922
AT5G37740	0.229011
AT1G02470	0.227715
AT2G21820	0.227573
AT4G23700	0.227292
AT1G76590	0.227052
AT1G09500	0.226438
AT1G78780	0.226209
AT5G63970	0.226045
AT1G01720	0.225863
AT5G17860	0.225517
AT3G04010	0.225314
AT4G23450	0.224623
AT1G60610	0.224143
AT4G35060	0.22178
AT3G21520	0.220785
AT5G17220	0.220601
AT4G14630	0.219701
AT3G63010	0.218855
AT2G42890	0.218701
AT1G48000	0.218479
AT5G50260	0.218078
AT3G29250	0.217655
AT4G37980	0.216978
AT5G05410	0.216765
AT3G26440	0.216672
AT3G06420	0.216573
AT1G08230	0.216212
AT3G57380	0.215253
AT1G74010	0.214969
AT2G38465	0.21481
AT1G78000	0.213747
AT5G13800	0.213509
AT1G11210	0.213379
AT3G51895	0.21312
AT1G02220	0.212647
AT4G34135	0.212579
AT3G01970	0.212347
AT3G52780	0.211053
AT4G31240	0.210931
AT3G17810	0.210606
AT5G54080	0.209822
AT1G74020	0.209649
AT4G01610	0.209562
AT1G59700	0.209545
AT1G11190	0.209331
AT2G29460	0.20835
AT4G22780	0.207999
AT5G11110	0.207572
AT3G57540	0.207542
AT5G13820	0.207522
AT1G67865	0.207237
AT1G22990	0.207067
AT4G10960	0.206575
AT3G19580	0.205817
AT4G37990	0.205431
AT2G29420	0.205072
AT1G02310	0.20477
AT1G22370	0.203964
AT4G16260	0.203921
AT5G10650	0.203544
AT4G01430	0.202812
AT1G22160	0.202529
AT5G13750	0.202288
AT1G67360	0.202187
AT3G20250	0.201556
AT5G46180	0.201222
AT3G22740	0.200763

## Sheet: Metagene 10
GenBank ID	Rank
AT5G09530	0.480028
AT4G11650	0.459246
AT4G38080	0.415229
AT2G23540	0.400381
AT1G66280	0.393803
AT2G05510	0.389862
AT3G01420	0.387804
AT5G26280	0.377854
AT1G70850	0.370468
AT2G18370	0.359643
AT1G73260	0.355534
AT4G12480	0.352164
AT3G09270	0.351362
AT2G38390	0.350003
AT3G62040	0.349597
AT3G12500	0.348322
AT4G30170	0.341597
AT3G22620	0.335169
AT4G16260	0.328565
AT4G22212	0.325745
AT3G25830	0.324103
AT5G23830	0.323212
AT5G63600	0.322907
AT3G22600	0.321208
AT5G17330	0.320535
AT4G36430	0.320384
AT5G09480	0.319749
AT3G44540	0.317237
AT1G78000	0.317077
AT4G37410	0.315496
AT5G44380	0.314625
AT3G58550	0.314387
AT5G64100	0.312488
AT5G41040	0.309377
AT5G26260	0.305651
AT1G22440	0.304678
AT4G12550	0.301221
AT5G09520	0.298272
AT3G16450	0.297786
AT4G13660	0.296587
AT1G68850	0.296293
AT5G58860	0.295654
AT2G48140	0.293873
AT4G20860	0.29182
AT2G44790	0.290422
AT1G74460	0.289642
AT1G76930	0.289025
AT1G30700	0.288702
AT3G20370	0.287892
AT4G34135	0.28756
AT4G12500	0.281147
AT4G15610	0.281095
AT5G66390	0.279802
AT1G35260	0.278104
AT5G38030	0.277602
AT3G16460	0.275704
AT3G44990	0.275364
AT5G37990	0.275057
AT5G12420	0.273455
AT1G73330	0.273287
AT3G09260	0.270837
AT3G11340	0.270182
AT5G59090	0.268856
AT4G12490	0.267253
AT3G21770	0.26288
AT2G48130	0.262657
AT3G04720	0.259881
AT2G21045	0.257639
AT2G47200	0.255137
AT3G09220	0.254476
AT2G35380	0.253783
AT2G01530	0.253575
AT5G64120	0.253438
AT2G30210	0.252574
AT3G48920	0.251867
AT4G19810	0.251744
AT1G14120	0.250224
AT4G12470	0.246524
AT3G11430	0.246376
AT5G44550	0.246358
AT4G15390	0.244091
AT1G03850	0.241436
AT4G08770	0.241383
AT2G18140	0.239624
AT1G21100	0.239602
AT1G13300	0.239547
AT5G63560	0.238811
AT2G37130	0.238793
AT1G26930	0.238192
AT5G37690	0.237197
AT5G43580	0.235533
AT5G13580	0.235437
AT1G30720	0.234146
AT2G47550	0.233847
AT1G05260	0.233108
AT3G44550	0.232175
AT4G13290	0.230012
AT1G55020	0.228794
AT4G11290	0.22751
AT4G37800	0.225823
AT1G70890	0.22471
AT3G13790	0.224396
AT1G21110	0.224152
AT5G46900	0.224007
AT1G07610	0.222772
AT4G30290	0.22277
AT5G48000	0.222246
AT3G57010	0.221421
AT3G61990	0.220741
AT3G15950	0.220488
AT1G28130	0.219827
AT2G44380	0.219272
AT4G21600	0.218553
AT3G49620	0.218482
AT2G29490	0.217404
AT4G20390	0.217083
AT5G07010	0.216807
AT5G04950	0.216731
AT3G13650	0.216574
AT3G16530	0.21655
AT3G09940	0.214788
AT5G57220	0.214271
AT4G13180	0.214044
AT1G09740	0.213178
AT2G22470	0.212764
AT5G01040	0.212722
AT2G18210	0.212506
AT4G13235	0.212346
AT3G13610	0.212021
AT4G36610	0.212009
AT4G13280	0.211564
AT2G22510	0.211372
AT5G43370	0.210079
AT5G38020	0.209553
AT1G09310	0.208686
AT2G21100	0.208641
AT3G51910	0.207793
AT3G14940	0.20709
AT5G47990	0.206746
AT2G47000	0.206268
AT3G04070	0.206182
AT1G29280	0.206134
AT2G05540	0.205957
AT3G16430	0.205666
AT4G39950	0.204392
AT1G71400	0.204245
AT3G53480	0.202158
AT3G26470	0.202077
AT2G39310	0.201786
AT1G52200	0.200055

[truncated: 5 more sheets: Metagene 11, Metagene 12, Metagene 13, Metagene 14, Metagene 15]
