# Supplementary material for: Identification of metagenes and their Interactions through Large-scale Analysis of Arabidopsis Gene Expression Data
Source: BMC Genomics. 2012 Jun 13;13:237. doi: 10.1186/1471-2164-13-237 (PMC3536586; doi:10.1186/1471-2164-13-237)
Supplement: Additional file 2 — GOBP. Excel spreadsheet containing GSEA Enrichment results for Biological Processes. [file 1471-2164-13-237-S2.xlsx]

## Sheet: nom pval <= 0.01
NAME	SIZE	NES	NOM p-val	FDR q-val	FWER p-val	Metagene	Metagenes Correlated Positively	Metagenes Correlated Negatively
LIPID TRANSPORT	27	2.11753	0	0	0	1	2,4,12,13,15	3,7,11,14
TOXIN CATABOLIC PROCESS	23	1.59714	0.00503018	0.101501	0.212	1	2,4,12,13,15	3,7,11,14
OLIGOPEPTIDE TRANSPORT	28	1.4626	0.005	0.281044	0.439	2	1,3,7,11	4,12,15
PHOTOSYNTHESIS	31	1.54979	0.005005	0.180468	0.167	2	1,3,7,11	4,12,15
DEFENSE RESPONSE TO FUNGUS	45	1.41801	0.007	0.313685	0.627	2	1,3,7,11	4,12,15
RESPONSE TO CHITIN	82	1.74703	0	0	0	3	2,5,9,12	1,6,11
RESPONSE TO FUNGUS	18	1.55636	0	0.00635869	0.013	3	2,5,9,12	1,6,11
RESPONSE TO WOUNDING	76	1.54444	0	0.00456522	0.014	3	2,5,9,12	1,6,11
REGULATION OF TRANSCRIPTION: DNA-DEPENDENT	137	1.41292	0	0.0450826	0.205	3	2,5,9,12	1,6,11
DEFENSE RESPONSE TO BACTERIUM	48	1.34642	0.001	0.0967514	0.508	3	2,5,9,12	1,6,11
RESPONSE TO SALT STRESS	96	1.29312	0.001	0.120314	0.776	3	2,5,9,12	1,6,11
DEFENSE RESPONSE TO FUNGUS	36	1.45214	0.001001	0.0264457	0.103	3	2,5,9,12	1,6,11
RESPONSE TO JASMONIC ACID STIMULUS	64	1.31854	0.003	0.103092	0.648	3	2,5,9,12	1,6,11
RESPONSE TO HEAT	55	1.33804	0.004	0.0847269	0.545	3	2,5,9,12	1,6,11
RESPONSE TO COLD	76	1.28	0.007	0.115346	0.837	3	2,5,9,12	1,6,11
RESPONSE TO ABSCISIC ACID STIMULUS	92	1.25595	0.007	0.137413	0.902	3	2,5,9,12	1,6,11
RESPONSE TO OXIDATIVE STRESS	66	1.28315	0.008	0.118535	0.828	3	2,5,9,12	1,6,11
RESPONSE TO WATER DEPRIVATION	61	1.27791	0.009	0.112056	0.845	3	2,5,9,12	1,6,11
PHOTOSYNTHESIS	34	2.2604	0	0	0	4	1,7,14	2,13,15
TRANSLATION	47	1.76187	0	0.00161306	0.005	4	1,7,14	2,13,15
RESPONSE TO BLUE LIGHT	16	1.73312	0	0.0024098	0.01	4	1,7,14	2,13,15
RESPONSE TO RED LIGHT	22	1.73261	0	0.00192784	0.01	4	1,7,14	2,13,15
DEFENSE RESPONSE TO BACTERIUM	50	1.71386	0	0.0025698	0.016	4	1,7,14	2,13,15
RESPONSE TO SUCROSE STIMULUS	17	1.63001	0	0.00927091	0.065	4	1,7,14	2,13,15
RESPONSE TO FAR RED LIGHT	16	1.78207	0.00101317	0.0014498	0.003	4	1,7,14	2,13,15
RESPONSE TO COLD	67	1.48236	0.002	0.0603207	0.402	4	1,7,14	2,13,15
PHOTOSYNTHESIS	32	1.89934	0	0	0	5	3,6,14	13
TRANSLATION	45	1.73799	0	0.00247115	0.005	5	3,6,14	13
DEFENSE RESPONSE TO BACTERIUM	58	1.65695	0	0.00557051	0.017	5	3,6,14	13
RESPONSE TO COLD	86	1.6352	0	0.00565866	0.023	5	3,6,14	13
DEFENSE RESPONSE TO FUNGUS	33	1.62542	0	0.00570385	0.029	5	3,6,14	13
RIBOSOME BIOGENESIS	16	1.57091	0.00402414	0.0122788	0.074	5	3,6,14	13
RESPONSE TO BLUE LIGHT	18	1.52198	0.00603015	0.0217529	0.145	5	3,6,14	13
CHLOROPHYLL BIOSYNTHETIC PROCESS	20	1.59917	0	0.0028026	0.003	6	5,9	3,14
PHOTOSYNTHESIS	31	1.57085	0	0.00232987	0.005	6	5,9	3,14
DEFENSE RESPONSE TO BACTERIUM	62	1.51018	0	0.0114974	0.037	6	5,9	3,14
RIBOSOME BIOGENESIS	47	1.44345	0	0.0403259	0.162	6	5,9	3,14
TRANSLATION	126	1.50378	0	0.000788961	0.044	6	5,9	3,14
PROTEIN FOLDING	27	1.39379	0.00501505	0.065822	0.355	6	5,9	3,14
RESPONSE TO BLUE LIGHT	17	1.44296	0.0100806	0.0330036	0.166	6	5,9	3,14
PROTEIN FOLDING	21	1.68165	0	0.0206724	0.021	7	2,4,13,15	1
RESPONSE TO AUXIN STIMULUS	89	1.50214	0	0.0696564	0.301	7	2,4,13,15	1
RESPONSE TO GIBBERELLIN STIMULUS	46	1.48819	0	0.0703574	0.353	7	2,4,13,15	1
REGULATION OF TRANSCRIPTION	118	1.39725	0	0.123154	0.72	7	2,4,13,15	1
RESPONSE TO FAR RED LIGHT	19	1.62315	0.00100806	0.0280958	0.057	7	2,4,13,15	1
RESPONSE TO LIGHT STIMULUS	39	1.4861	0.002	0.061294	0.357	7	2,4,13,15	1
RESPONSE TO RED LIGHT	26	1.56262	0.00601805	0.051271	0.144	7	2,4,13,15	1
RESPONSE TO BLUE LIGHT	20	1.50383	0.0100604	0.0848419	0.294	7	2,4,13,15	1
REGULATION OF CELL CYCLE	17	1.71616	0	0.00192157	0.002	8	13
TRANSLATION	135	1.44465	0	0.107878	0.287	8	13
LIPID TRANSPORT	34	1.41923	0.002	0.0920935	0.392	8	13
RESPONSE TO CYCLOPENTENONE	19	1.47717	0.00704225	0.104035	0.197	8	13
PROTEIN AMINO ACID PHOSPHORYLATION	54	1.29205	0.00800801	0.174827	0.892	8	13
RIBOSOME BIOGENESIS	48	1.33296	0.009	0.149084	0.76	8	13
MULTICELLULAR ORGANISMAL DEVELOPMENT	40	1.66857	0	0.00195745	0.002	9	3,6
RESPONSE TO WATER DEPRIVATION	66	1.427	0.001	0.078256	0.267	9	3,6
RESPONSE TO HYDROGEN PEROXIDE	21	1.52084	0.004004	0.0328298	0.064	9	3,6
RESPONSE TO OTHER ORGANISM	23	1.55143	0	0.0168594	0.018	10	11
DEFENSE RESPONSE TO FUNGUS	35	1.54758	0	0.00936152	0.02	10	11
DEFENSE RESPONSE TO BACTERIUM	49	1.40788	0	0.0388982	0.217	10	11
RESPONSE TO OXIDATIVE STRESS	56	1.34666	0.001	0.0877616	0.475	10	11
RESPONSE TO BACTERIUM	29	1.53632	0.001001	0.00717283	0.023	10	11
DEFENSE RESPONSE	108	1.28894	0.003	0.138816	0.778	10	11
TOXIN CATABOLIC PROCESS	18	1.4422	0.00502008	0.0338599	0.136	10	11
LIPID TRANSPORT	19	1.43247	0.00502008	0.0321197	0.158	10	11
LIPID TRANSPORT	39	1.84714	0	0	0	11	2,10,12	1,3
DEFENSE RESPONSE TO FUNGUS	45	1.55201	0	0.0403664	0.079	11	2,10,12	1,3
RESPONSE TO CYTOKININ STIMULUS	23	1.46831	0.00800801	0.0984408	0.263	11	2,10,12	1,3
DEFENSE RESPONSE TO BACTERIUM	57	1.32642	0.009	0.24562	0.829	11	2,10,12	1,3
RESPONSE TO CYCLOPENTENONE	29	1.73109	0	0.0104976	0.011	12	1,3,11	2
TRANSLATION	131	1.39788	0	0.222329	0.702	12	1,3,11	2
RESPONSE TO OTHER ORGANISM	22	1.65497	0.00200602	0.0200053	0.042	12	1,3,11	2
DEFENSE RESPONSE TO FUNGUS	36	1.49516	0.003	0.116263	0.314	12	1,3,11	2
TRANSMEMBRANE RECEPTOR PROTEIN TYROSINE KINASE SIGNALING PATHWAY	49	1.36533	0.008	0.192493	0.815	12	1,3,11	2
RESPONSE TO WOUNDING	59	1.35855	0.008	0.184435	0.842	12	1,3,11	2
RESPONSE TO SALT STRESS	110	1.3069	0.008	0.281529	0.968	12	1,3,11	2
RESPONSE TO SALICYLIC ACID STIMULUS	42	1.53851	0	0.0687325	0.131	13	1,7,8,14	4,5,15
CARBOHYDRATE METABOLIC PROCESS	27	1.62871	0.001001	0.0301429	0.03	13	1,7,8,14	4,5,15
TRANSMEMBRANE RECEPTOR PROTEIN TYROSINE KINASE SIGNALING PATHWAY	35	1.43806	0.005	0.108722	0.406	13	1,7,8,14	4,5,15
RESPONSE TO JASMONIC ACID STIMULUS	46	1.3998	0.005	0.146248	0.578	13	1,7,8,14	4,5,15
PROTEOLYSIS	87	1.31229	0.005	0.275452	0.903	13	1,7,8,14	4,5,15
DEFENSE RESPONSE TO FUNGUS	25	1.48121	0.006	0.101019	0.27	13	1,7,8,14	4,5,15
PROTEIN AMINO ACID PHOSPHORYLATION	56	1.34287	0.009	0.221405	0.813	13	1,7,8,14	4,5,15
PHOTOSYNTHESIS	33	1.88068	0	0	0	14	4,5,13	1,6
RESPONSE TO RED LIGHT	25	1.49156	0	0.0220571	0.107	14	4,5,13	1,6
RESPONSE TO FAR RED LIGHT	16	1.62658	0.00100604	0.00257627	0.008	14	4,5,13	1,6
RESPONSE TO BLUE LIGHT	17	1.69966	0.00100806	0.000483051	0.001	14	4,5,13	1,6
RESPONSE TO COLD	95	1.25652	0.002	0.201155	0.956	14	4,5,13	1,6
RESPONSE TO UV-B	15	1.5496	0.00201613	0.00993586	0.039	14	4,5,13	1,6
DEFENSE RESPONSE TO BACTERIUM	55	1.34842	0.006	0.0972797	0.638	14	4,5,13	1,6

## Sheet: nom pval <= 0.05
NAME	SIZE	NES	NOM p-val	FDR q-val	FWER p-val	metagene	Metagenes Correlated Positively	Metagenes Correlated Negatively
GO:BP_LIPID_TRANSPORT	27	2.11753	0	0	0	1	2,4,12,13,15	3,7,11,14
GO:BP_TOXIN_CATABOLIC_PROCESS	23	1.59714	0.00503018	0.101501	0.212	1	2,4,12,13,15	3,7,11,14
GO:BP_RESPONSE_TO_LIGHT_STIMULUS	24	1.53468	0.0141414	0.144011	0.403	1	2,4,12,13,15	3,7,11,14
GO:BP_DEFENSE_RESPONSE	71	1.31572	0.019	0.647514	0.984	1	2,4,12,13,15	3,7,11,14
GO:BP_RESPONSE_TO_OTHER_ORGANISM	25	1.4419	0.0372984	0.27014	0.722	1	2,4,12,13,15	3,7,11,14
GO:BP_OLIGOPEPTIDE_TRANSPORT	28	1.4626	0.005	0.281044	0.439	2	1,3,7,11	4,12,15
GO:BP_PHOTOSYNTHESIS	31	1.54979	0.005005	0.180468	0.167	2	1,3,7,11	4,12,15
GO:BP_DEFENSE_RESPONSE_TO_FUNGUS	45	1.41801	0.007	0.313685	0.627	2	1,3,7,11	4,12,15
GO:BP_DEFENSE_RESPONSE	104	1.28367	0.011	0.543265	0.982	2	1,3,7,11	4,12,15
GO:BP_RESPONSE_TO_WATER_DEPRIVATION	72	1.29363	0.015	0.571543	0.978	2	1,3,7,11	4,12,15
GO:BP_RESPONSE_TO_ETHYLENE_STIMULUS	36	1.37663	0.019	0.367485	0.785	2	1,3,7,11	4,12,15
GO:BP_DEFENSE_RESPONSE_TO_BACTERIUM	70	1.26956	0.033	0.43257	0.99	2	1,3,7,11	4,12,15
GO:BP_PROTEIN_FOLDING	23	1.35957	0.0451807	0.357511	0.847	2	1,3,7,11	4,12,15
GO:BP_RESPONSE_TO_ABSCISIC_ACID_STIMULUS	110	1.20942	0.046	0.407704	1	2	1,3,7,11	4,12,15
GO:BP_RESPONSE_TO_CHITIN	82	1.74703	0	0	0	3	2,5,9,12	1,6,11
GO:BP_RESPONSE_TO_FUNGUS	18	1.55636	0	0.00635869	0.013	3	2,5,9,12	1,6,11
GO:BP_RESPONSE_TO_WOUNDING	76	1.54444	0	0.00456522	0.014	3	2,5,9,12	1,6,11
GO:BP_REGULATION_OF_TRANSCRIPTION,_DNA-DEPENDENT	137	1.41292	0	0.0450826	0.205	3	2,5,9,12	1,6,11
GO:BP_DEFENSE_RESPONSE_TO_BACTERIUM	48	1.34642	0.001	0.0967514	0.508	3	2,5,9,12	1,6,11
GO:BP_RESPONSE_TO_SALT_STRESS	96	1.29312	0.001	0.120314	0.776	3	2,5,9,12	1,6,11
GO:BP_DEFENSE_RESPONSE_TO_FUNGUS	36	1.45214	0.001001	0.0264457	0.103	3	2,5,9,12	1,6,11
GO:BP_RESPONSE_TO_JASMONIC_ACID_STIMULUS	64	1.31854	0.003	0.103092	0.648	3	2,5,9,12	1,6,11
GO:BP_RESPONSE_TO_HEAT	55	1.33804	0.004	0.0847269	0.545	3	2,5,9,12	1,6,11
GO:BP_RESPONSE_TO_COLD	76	1.28	0.007	0.115346	0.837	3	2,5,9,12	1,6,11
GO:BP_RESPONSE_TO_ABSCISIC_ACID_STIMULUS	92	1.25595	0.007	0.137413	0.902	3	2,5,9,12	1,6,11
GO:BP_RESPONSE_TO_OXIDATIVE_STRESS	66	1.28315	0.008	0.118535	0.828	3	2,5,9,12	1,6,11
GO:BP_RESPONSE_TO_WATER_DEPRIVATION	61	1.27791	0.009	0.112056	0.845	3	2,5,9,12	1,6,11
GO:BP_RESPONSE_TO_SALICYLIC_ACID_STIMULUS	42	1.30224	0.012	0.117797	0.735	3	2,5,9,12	1,6,11
GO:BP_DEFENSE_RESPONSE	95	1.20726	0.015	0.196844	0.988	3	2,5,9,12	1,6,11
GO:BP_RESPONSE_TO_HIGH_LIGHT_INTENSITY	23	1.37206	0.0150301	0.0754709	0.371	3	2,5,9,12	1,6,11
GO:BP_PROTEIN_AMINO_ACID_PHOSPHORYLATION	48	1.24032	0.025	0.155654	0.935	3	2,5,9,12	1,6,11
GO:BP_RESPONSE_TO_HYDROGEN_PEROXIDE	20	1.34438	0.026026	0.0864944	0.512	3	2,5,9,12	1,6,11
GO:BP_PHOTOSYNTHESIS	34	2.2604	0	0	0	4	1,7,14	2,13,15
GO:BP_TRANSLATION	47	1.76187	0	0.00161306	0.005	4	1,7,14	2,13,15
GO:BP_RESPONSE_TO_BLUE_LIGHT	16	1.73312	0	0.0024098	0.01	4	1,7,14	2,13,15
GO:BP_RESPONSE_TO_RED_LIGHT	22	1.73261	0	0.00192784	0.01	4	1,7,14	2,13,15
GO:BP_DEFENSE_RESPONSE_TO_BACTERIUM	50	1.71386	0	0.0025698	0.016	4	1,7,14	2,13,15
GO:BP_RESPONSE_TO_SUCROSE_STIMULUS	17	1.63001	0	0.00927091	0.065	4	1,7,14	2,13,15
GO:BP_RESPONSE_TO_FAR_RED_LIGHT	16	1.78207	0.00101317	0.0014498	0.003	4	1,7,14	2,13,15
GO:BP_RESPONSE_TO_COLD	67	1.48236	0.002	0.0603207	0.402	4	1,7,14	2,13,15
GO:BP_RESPONSE_TO_GIBBERELLIN_STIMULUS	34	1.4347	0.015	0.0766475	0.598	4	1,7,14	2,13,15
GO:BP_RESPONSE_TO_LIGHT_STIMULUS	40	1.37827	0.015	0.114721	0.798	4	1,7,14	2,13,15
GO:BP_LIPID_TRANSPORT	26	1.45189	0.0150451	0.0689872	0.528	4	1,7,14	2,13,15
GO:BP_RESPONSE_TO_HIGH_LIGHT_INTENSITY	20	1.46749	0.0170683	0.0645444	0.465	4	1,7,14	2,13,15
GO:BP_RESPONSE_TO_JASMONIC_ACID_STIMULUS	44	1.32193	0.032	0.170694	0.929	4	1,7,14	2,13,15
GO:BP_CHLOROPHYLL_BIOSYNTHETIC_PROCESS	20	1.42753	0.0363269	0.0759633	0.63	4	1,7,14	2,13,15
GO:BP_RESPONSE_TO_SALICYLIC_ACID_STIMULUS	36	1.32443	0.043	0.17855	0.926	4	1,7,14	2,13,15
GO:BP_PHOTOSYNTHESIS	32	1.89934	0	0	0	5	3,6,14	13
GO:BP_TRANSLATION	45	1.73799	0	0.00247115	0.005	5	3,6,14	13
GO:BP_DEFENSE_RESPONSE_TO_BACTERIUM	58	1.65695	0	0.00557051	0.017	5	3,6,14	13
GO:BP_RESPONSE_TO_COLD	86	1.6352	0	0.00565866	0.023	5	3,6,14	13
GO:BP_DEFENSE_RESPONSE_TO_FUNGUS	33	1.62542	0	0.00570385	0.029	5	3,6,14	13
GO:BP_RIBOSOME_BIOGENESIS	16	1.57091	0.00402414	0.0122788	0.074	5	3,6,14	13
GO:BP_RESPONSE_TO_BLUE_LIGHT	18	1.52198	0.00603015	0.0217529	0.145	5	3,6,14	13
GO:BP_RESPONSE_TO_FAR_RED_LIGHT	16	1.46977	0.0130653	0.0374857	0.266	5	3,6,14	13
GO:BP_RESPONSE_TO_RED_LIGHT	21	1.43894	0.0151057	0.0512395	0.375	5	3,6,14	13
GO:BP_RESPONSE_TO_LIGHT_STIMULUS	40	1.31365	0.023	0.174329	0.896	5	3,6,14	13
GO:BP_DEFENSE_RESPONSE	80	1.24607	0.025	0.280501	0.99	5	3,6,14	13
GO:BP_RESPONSE_TO_OTHER_ORGANISM	16	1.36071	0.0475228	0.109866	0.722	5	3,6,14	13
GO:BP_CHLOROPHYLL_BIOSYNTHETIC_PROCESS	20	1.59917	0	0.0028026	0.003	6	5,9	3,14
GO:BP_PHOTOSYNTHESIS	31	1.57085	0	0.00232987	0.005	6	5,9	3,14
GO:BP_DEFENSE_RESPONSE_TO_BACTERIUM	62	1.51018	0	0.0114974	0.037	6	5,9	3,14
GO:BP_RIBOSOME_BIOGENESIS	47	1.44345	0	0.0403259	0.162	6	5,9	3,14
GO:BP_TRANSLATION	126	1.50378	0	0.000788961	0.044	6	5,9	3,14
GO:BP_PROTEIN_FOLDING	27	1.39379	0.00501505	0.065822	0.355	6	5,9	3,14
GO:BP_RESPONSE_TO_BLUE_LIGHT	17	1.44296	0.0100806	0.0330036	0.166	6	5,9	3,14
GO:BP_RESPONSE_TO_COLD	94	1.23638	0.012	0.40011	0.979	6	5,9	3,14
GO:BP_RESPONSE_TO_FAR_RED_LIGHT	15	1.30541	0.049545	0.218111	0.804	6	5,9	3,14
GO:BP_PROTEIN_FOLDING	21	1.68165	0	0.0206724	0.021	7	2,4,13,15	1
GO:BP_RESPONSE_TO_AUXIN_STIMULUS	89	1.50214	0	0.0696564	0.301	7	2,4,13,15	1
GO:BP_RESPONSE_TO_GIBBERELLIN_STIMULUS	46	1.48819	0	0.0703574	0.353	7	2,4,13,15	1
GO:BP_REGULATION_OF_TRANSCRIPTION	118	1.39725	0	0.123154	0.72	7	2,4,13,15	1
GO:BP_RESPONSE_TO_FAR_RED_LIGHT	19	1.62315	0.00100806	0.0280958	0.057	7	2,4,13,15	1
GO:BP_RESPONSE_TO_LIGHT_STIMULUS	39	1.4861	0.002	0.061294	0.357	7	2,4,13,15	1
GO:BP_RESPONSE_TO_RED_LIGHT	26	1.56262	0.00601805	0.051271	0.144	7	2,4,13,15	1
GO:BP_RESPONSE_TO_BLUE_LIGHT	20	1.50383	0.0100604	0.0848419	0.294	7	2,4,13,15	1
GO:BP_CIRCADIAN_RHYTHM	26	1.44453	0.012012	0.0807753	0.532	7	2,4,13,15	1
GO:BP_CHLOROPHYLL_BIOSYNTHETIC_PROCESS	17	1.48173	0.013347	0.0564707	0.373	7	2,4,13,15	1
GO:BP_LIPID_TRANSPORT	38	1.33235	0.027	0.195357	0.921	7	2,4,13,15	1
GO:BP_UNIDIMENSIONAL_CELL_GROWTH	25	1.37488	0.0370742	0.146415	0.801	7	2,4,13,15	1
GO:BP_RESPONSE_TO_ETHYLENE_STIMULUS	30	1.32237	0.047	0.200178	0.936	7	2,4,13,15	1
GO:BP_REGULATION_OF_CELL_CYCLE	17	1.71616	0	0.00192157	0.002	8	13
GO:BP_TRANSLATION	135	1.44465	0	0.107878	0.287	8	13
GO:BP_LIPID_TRANSPORT	34	1.41923	0.002	0.0920935	0.392	8	13
GO:BP_RESPONSE_TO_CYCLOPENTENONE	19	1.47717	0.00704225	0.104035	0.197	8	13
GO:BP_PROTEIN_AMINO_ACID_PHOSPHORYLATION	54	1.29205	0.00800801	0.174827	0.892	8	13
GO:BP_RIBOSOME_BIOGENESIS	48	1.33296	0.009	0.149084	0.76	8	13
GO:BP_TRANSMEMBRANE_RECEPTOR_PROTEIN_TYROSINE_KINASE_SIGNALING_PATHWAY	46	1.29189	0.021	0.161898	0.892	8	13
GO:BP_LEAF_DEVELOPMENT	22	1.38127	0.0220884	0.10816	0.548	8	13
GO:BP_RESPONSE_TO_OTHER_ORGANISM	15	1.44218	0.0243655	0.0838002	0.298	8	13
GO:BP_LEAF_MORPHOGENESIS	15	1.41783	0.0282258	0.0777054	0.398	8	13
GO:BP_ROOT_DEVELOPMENT	20	1.37549	0.0291457	0.100419	0.562	8	13
GO:BP_MULTICELLULAR_ORGANISMAL_DEVELOPMENT	40	1.66857	0	0.00195745	0.002	9	3,6
GO:BP_RESPONSE_TO_WATER_DEPRIVATION	66	1.427	0.001	0.078256	0.267	9	3,6
GO:BP_RESPONSE_TO_HYDROGEN_PEROXIDE	21	1.52084	0.004004	0.0328298	0.064	9	3,6
GO:BP_TOXIN_CATABOLIC_PROCESS	17	1.44633	0.0110553	0.0768804	0.206	9	3,6
GO:BP_RESPONSE_TO_OTHER_ORGANISM	23	1.55143	0	0.0168594	0.018	10	11
GO:BP_DEFENSE_RESPONSE_TO_FUNGUS	35	1.54758	0	0.00936152	0.02	10	11
GO:BP_DEFENSE_RESPONSE_TO_BACTERIUM	49	1.40788	0	0.0388982	0.217	10	11
GO:BP_RESPONSE_TO_OXIDATIVE_STRESS	56	1.34666	0.001	0.0877616	0.475	10	11
GO:BP_RESPONSE_TO_BACTERIUM	29	1.53632	0.001001	0.00717283	0.023	10	11
GO:BP_DEFENSE_RESPONSE	108	1.28894	0.003	0.138816	0.778	10	11
GO:BP_TOXIN_CATABOLIC_PROCESS	18	1.4422	0.00502008	0.0338599	0.136	10	11
GO:BP_LIPID_TRANSPORT	19	1.43247	0.00502008	0.0321197	0.158	10	11
GO:BP_RESPONSE_TO_SALICYLIC_ACID_STIMULUS	37	1.33683	0.013	0.0893928	0.531	10	11
GO:BP_TRANSMEMBRANE_RECEPTOR_PROTEIN_TYROSINE_KINASE_SIGNALING_PATHWAY	21	1.40202	0.013013	0.00672613	0.241	10	11
GO:BP_LIPID_TRANSPORT	39	1.84714	0	0	0	11	2,10,12	1,3
GO:BP_DEFENSE_RESPONSE_TO_FUNGUS	45	1.55201	0	0.0403664	0.079	11	2,10,12	1,3
GO:BP_RESPONSE_TO_CYTOKININ_STIMULUS	23	1.46831	0.00800801	0.0984408	0.263	11	2,10,12	1,3
GO:BP_DEFENSE_RESPONSE_TO_BACTERIUM	57	1.32642	0.009	0.24562	0.829	11	2,10,12	1,3
GO:BP_RESPONSE_TO_OTHER_ORGANISM	22	1.45167	0.014014	0.0910582	0.318	11	2,10,12	1,3
GO:BP_TOXIN_CATABOLIC_PROCESS	27	1.39256	0.023	0.129456	0.554	11	2,10,12	1,3
GO:BP_GLUCOSINOLATE_BIOSYNTHETIC_PROCESS	15	1.39844	0.0284842	0.142755	0.522	11	2,10,12	1,3
GO:BP_RESPONSE_TO_SALT_STRESS	127	1.16774	0.04	0.530675	1	11	2,10,12	1,3
GO:BP_RESPONSE_TO_LIGHT_STIMULUS	41	1.25603	0.041	0.459539	0.978	11	2,10,12	1,3
GO:BP_RESPONSE_TO_CYCLOPENTENONE	29	1.73109	0	0.0104976	0.011	12	1,3,11	2
GO:BP_TRANSLATION	131	1.39788	0	0.222329	0.702	12	1,3,11	2
GO:BP_RESPONSE_TO_OTHER_ORGANISM	22	1.65497	0.00200602	0.0200053	0.042	12	1,3,11	2
GO:BP_DEFENSE_RESPONSE_TO_FUNGUS	36	1.49516	0.003	0.116263	0.314	12	1,3,11	2
GO:BP_TRANSMEMBRANE_RECEPTOR_PROTEIN_TYROSINE_KINASE_SIGNALING_PATHWAY	49	1.36533	0.008	0.192493	0.815	12	1,3,11	2
GO:BP_RESPONSE_TO_WOUNDING	59	1.35855	0.008	0.184435	0.842	12	1,3,11	2
GO:BP_RESPONSE_TO_SALT_STRESS	110	1.3069	0.008	0.281529	0.968	12	1,3,11	2
GO:BP_REGULATION_OF_CELL_CYCLE	18	1.49193	0.0131846	0.0902878	0.324	12	1,3,11	2
GO:BP_PROTEIN_AMINO_ACID_PHOSPHORYLATION	75	1.28098	0.025	0.301041	0.996	12	1,3,11	2
GO:BP_LIPID_TRANSPORT	26	1.36661	0.0340681	0.217136	0.812	12	1,3,11	2
GO:BP_FLOWER_DEVELOPMENT	22	1.36966	0.0472837	0.247777	0.808	12	1,3,11	2
GO:BP_RIBOSOME_BIOGENESIS	47	1.25427	0.05	0.35493	0.999	12	1,3,11	2
GO:BP_RESPONSE_TO_SALICYLIC_ACID_STIMULUS	42	1.53851	0	0.0687325	0.131	13	1,7,8,14	4,5,15
GO:BP_CARBOHYDRATE_METABOLIC_PROCESS	27	1.62871	0.001001	0.0301429	0.03	13	1,7,8,14	4,5,15
GO:BP_TRANSMEMBRANE_RECEPTOR_PROTEIN_TYROSINE_KINASE_SIGNALING_PATHWAY	35	1.43806	0.005	0.108722	0.406	13	1,7,8,14	4,5,15
GO:BP_RESPONSE_TO_JASMONIC_ACID_STIMULUS	46	1.3998	0.005	0.146248	0.578	13	1,7,8,14	4,5,15
GO:BP_PROTEOLYSIS	87	1.31229	0.005	0.275452	0.903	13	1,7,8,14	4,5,15
GO:BP_DEFENSE_RESPONSE_TO_FUNGUS	25	1.48121	0.006	0.101019	0.27	13	1,7,8,14	4,5,15
GO:BP_PROTEIN_AMINO_ACID_PHOSPHORYLATION	56	1.34287	0.009	0.221405	0.813	13	1,7,8,14	4,5,15
GO:BP_UNIDIMENSIONAL_CELL_GROWTH	29	1.34516	0.028	0.245874	0.805	13	1,7,8,14	4,5,15
GO:BP_PLANT-TYPE_CELL_WALL_LOOSENING	15	1.44833	0.0323559	0.120358	0.377	13	1,7,8,14	4,5,15
GO:BP_PHOTOSYNTHESIS	33	1.88068	0	0	0	14	4,5,13	1,6
GO:BP_RESPONSE_TO_RED_LIGHT	25	1.49156	0	0.0220571	0.107	14	4,5,13	1,6
GO:BP_RESPONSE_TO_FAR_RED_LIGHT	16	1.62658	0.00100604	0.00257627	0.008	14	4,5,13	1,6
GO:BP_RESPONSE_TO_BLUE_LIGHT	17	1.69966	0.00100806	0.000483051	0.001	14	4,5,13	1,6
GO:BP_RESPONSE_TO_COLD	95	1.25652	0.002	0.201155	0.956	14	4,5,13	1,6
GO:BP_RESPONSE_TO_UV-B	15	1.5496	0.00201613	0.00993586	0.039	14	4,5,13	1,6
GO:BP_DEFENSE_RESPONSE_TO_BACTERIUM	55	1.34842	0.006	0.0972797	0.638	14	4,5,13	1,6
GO:BP_LIPID_TRANSPORT	31	1.36894	0.012	0.0795868	0.522	14	4,5,13	1,6
GO:BP_RESPONSE_TO_LIGHT_STIMULUS	39	1.29044	0.017	0.145742	0.885	14	4,5,13	1,6
GO:BP_CARBOHYDRATE_METABOLIC_PROCESS	21	1.37814	0.0190381	0.0893335	0.478	14	4,5,13	1,6
GO:BP_CHLOROPHYLL_BIOSYNTHETIC_PROCESS	18	1.37596	0.0191147	0.0809527	0.489	14	4,5,13	1,6
GO:BP_RESPONSE_TO_HIGH_LIGHT_INTENSITY	17	1.39685	0.0201005	0.08452	0.406	14	4,5,13	1,6
GO:BP_RESPONSE_TO_NEMATODE	31	1.29986	0.034	0.149874	0.852	14	4,5,13	1,6
GO:BP_OLIGOPEPTIDE_TRANSPORT	22	1.2921	0.0480481	0.153902	0.879	14	4,5,13	1,6
GO:BP_LIPID_TRANSPORT	24	1.35727	0.011011	0.317256	0.266	15	1,7	2,4,13
GO:BP_EMBRYONIC_DEVELOPMENT_ENDING_IN_SEED_DORMANCY	24	1.29504	0.029	0.387743	0.556	15	1,7	2,4,13
GO:BP_RESPONSE_TO_OXIDATIVE_STRESS	43	1.19926	0.046	0.682938	0.95	15	1,7	2,4,13

## Sheet: Correlation Matrix and P-values
Correlation Matrix (Kendall-Tau coefficients)
	Metagene 1	Metagene 2	Metagene 3	Metagene 4	Metagene 5	Metagene 6	Metagene 7	Metagene 8	Metagene 9	Metagene 10	Metagene 11	Metagene 12	Metagene 13	Metagene 14	Metagene 15
Metagene 1	1	-0.69683	-0.65214	-0.011507	0.051044	-0.064484	0.28875	-0.22272	0.21503	-0.27072	-0.075658	0.041194	-0.22808	0.26639	0.2208
Metagene 2	-0.69683	1	0.58194	0.053629	-0.0021417	0.097597	-0.2917	0.1843	-0.22731	0.3336	0.060734	-0.067662	0.25642	-0.23053	-0.19687
Metagene 3	-0.65214	0.58194	1	0.033184	-0.0060818	0.012691	-0.17541	0.29251	-0.13473	0.19694	0.063932	-0.11523	0.23154	-0.24878	-0.21843
Metagene 4	-0.011507	0.053629	0.033184	1	0.14762	-0.016766	-0.098301	0.23108	-0.28704	0.088839	-0.56998	-0.17988	0.11359	-0.06627	-0.35003
Metagene 5	0.051044	-0.0021417	-0.0060818	0.14762	1	-0.12416	-0.018683	0.083907	-0.20282	0.066709	-0.22093	-0.080179	-0.19646	-0.14305	-0.16902
Metagene 6	-0.064484	0.097597	0.012691	-0.016766	-0.12416	1	-0.32531	-0.10323	-0.088551	0.062995	0.073263	0.024896	-0.10614	0.046251	0.030381
Metagene 7	0.28875	-0.2917	-0.17541	-0.098301	-0.018683	-0.32531	1	-0.16993	0.29132	-0.31824	0.052481	0.060741	-0.18016	0.15334	0.11451
Metagene 8	-0.22272	0.1843	0.29251	0.23108	0.083907	-0.10323	-0.16993	1	-0.14276	0.13914	-0.12513	-0.42004	0.21684	-0.27949	-0.2352
Metagene 9	0.21503	-0.22731	-0.13473	-0.28704	-0.20282	-0.088551	0.29132	-0.14276	1	-0.47338	0.25629	0.10006	-0.085054	0.16086	0.15298
Metagene 10	-0.27072	0.3336	0.19694	0.088839	0.066709	0.062995	-0.31824	0.13914	-0.47338	1	-0.10135	-0.10159	0.13201	-0.16799	-0.062208
Metagene 11	-0.075658	0.060734	0.063932	-0.56998	-0.22093	0.073263	0.052481	-0.12513	0.25629	-0.10135	1	0.13671	0.013867	-0.052365	0.28446
Metagene 12	0.041194	-0.067662	-0.11523	-0.17988	-0.080179	0.024896	0.060741	-0.42004	0.10006	-0.10159	0.13671	1	-0.10796	0.12877	0.18652
Metagene 13	-0.22808	0.25642	0.23154	0.11359	-0.19646	-0.10614	-0.18016	0.21684	-0.085054	0.13201	0.013867	-0.10796	1	-0.22054	-0.05642
Metagene 14	0.26639	-0.23053	-0.24878	-0.06627	-0.14305	0.046251	0.15334	-0.27949	0.16086	-0.16799	-0.052365	0.12877	-0.22054	1	0.088959
Metagene 15	0.2208	-0.19687	-0.21843	-0.35003	-0.16902	0.030381	0.11451	-0.2352	0.15298	-0.062208	0.28446	0.18652	-0.05642	0.088959	1
P-value Matrix
	Metagene 1	Metagene 2	Metagene 3	Metagene 4	Metagene 5	Metagene 6	Metagene 7	Metagene 8	Metagene 9	Metagene 10	Metagene 11	Metagene 12	Metagene 13	Metagene 14	Metagene 15
Metagene 1	0	0	0	0.064698	1.8279e-16	2.7351e-25	0	3.9212e-278	6.2075e-255	0	1.2788e-33	8.8681e-11	1.2158e-296	0	1.377e-272
Metagene 2	0	0	0	1.0233e-17	0.73092	2.9886e-55	0	1.8838e-189	3.9317e-282	0	4.5603e-22	2.8297e-26	0	1.4126e-296	3.0846e-215
Metagene 3	0	0	0	1.0204e-07	0.32699	0.041011	2.1415e-172	0	3.6515e-101	5.0423e-212	1.9108e-24	1.9508e-73	3.565e-305	0	2.1281e-266
Metagene 4	0.064698	1.0233e-17	1.0204e-07	0	3.6257e-128	0.0062788	8.7558e-57	3.5905e-306	0	1.0358e-45	0	1.7706e-180	8.8397e-77	5.8698e-27	0
Metagene 5	1.8279e-16	0.73092	0.32699	3.6257e-128	0	6.5757e-92	0.0024265	2.1671e-42	1.8857e-234	9.4888e-27	1.1099e-281	1.1335e-37	7.5733e-228	3.0144e-120	7.9622e-166
Metagene 6	2.7351e-25	2.9886e-55	0.041011	0.0062788	6.5757e-92	0	0	4.0103e-63	3.8727e-46	5.4904e-24	1.4792e-32	6.9045e-05	9.2971e-68	5.0275e-14	8.2927e-07
Metagene 7	0	0	2.1415e-172	8.7558e-57	0.0024265	0	0	8.2602e-165	0	0	3.3131e-17	6.4354e-22	3.4023e-188	3.4504e-135	1.098e-75
Metagene 8	3.9212e-278	1.8838e-189	0	3.5905e-306	2.1671e-42	4.0103e-63	8.2602e-165	0	2.3346e-115	9.8009e-109	2.6696e-90	0	1.0059e-272	0	0
Metagene 9	6.2075e-255	3.9317e-282	3.6515e-101	0	1.8857e-234	3.8727e-46	0	2.3346e-115	0	0	0	7.6524e-56	7.7909e-43	1.382e-146	9.0954e-132
Metagene 10	0	0	5.0423e-212	1.0358e-45	9.4888e-27	5.4904e-24	0	9.8009e-109	0	0	2.2633e-58	5.0659e-57	9.4247e-100	2.5556e-158	4.6196e-23
Metagene 11	1.2788e-33	4.5603e-22	1.9108e-24	0	1.1099e-281	1.4792e-32	3.3131e-17	2.6696e-90	0	2.2633e-58	0	4.7174e-104	0.024293	2.8599e-17	0
Metagene 12	8.8681e-11	2.8297e-26	1.9508e-73	1.7706e-180	1.1335e-37	6.9045e-05	6.4354e-22	0	7.6524e-56	5.0659e-57	4.7174e-104	0	6.0695e-67	2.9225e-93	4.7452e-192
Metagene 13	1.2158e-296	0	3.565e-305	8.8397e-77	7.5733e-228	9.2971e-68	3.4023e-188	1.0059e-272	7.7909e-43	9.4247e-100	0.024293	6.0695e-67	0	2.5156e-283	4.8595e-20
Metagene 14	0	1.4126e-296	0	5.8698e-27	3.0144e-120	5.0275e-14	3.4504e-135	0	1.382e-146	2.5556e-158	2.8599e-17	2.9225e-93	2.5156e-283	0	8.9193e-47
Metagene 15	1.377e-272	3.0846e-215	2.1281e-266	0	7.9622e-166	8.2927e-07	1.098e-75	0	9.0954e-132	4.6196e-23	0	4.7452e-192	4.8595e-20	8.9193e-47	0

## Sheet: Metagene 1
NAME	SIZE	NES	NOM p-val	FDR q-val	FWER p-val	factor
GO:BP_LIPID_TRANSPORT	27	2.11753	0	0	0	1
GO:BP_TOXIN_CATABOLIC_PROCESS	23	1.59714	0.00503018	0.101501	0.212	1
GO:BP_RESPONSE_TO_LIGHT_STIMULUS	24	1.53468	0.0141414	0.144011	0.403	1
GO:BP_RESPONSE_TO_OTHER_ORGANISM	25	1.4419	0.0372984	0.27014	0.722	1
GO:BP_DEFENSE_RESPONSE	71	1.31572	0.019	0.647514	0.984	1
GO:BP_AGING	21	1.25901	0.130964	0.836354	0.999	1
GO:BP_OLIGOPEPTIDE_TRANSPORT	15	1.24535	0.177189	0.792929	1	1
GO:BP_RESPONSE_TO_AUXIN_STIMULUS	66	1.22663	0.107	0.794229	1	1
GO:BP_CARBOHYDRATE_METABOLIC_PROCESS	15	1.21809	0.204334	0.752526	1	1
GO:BP_MULTICELLULAR_ORGANISMAL_DEVELOPMENT	41	1.18228	0.203203	0.859557	1	1
GO:BP_RESPONSE_TO_OSMOTIC_STRESS	27	1.10724	0.302909	1	1	1
GO:BP_ROOT_DEVELOPMENT	21	1.05815	0.389282	1	1	1
GO:BP_REGULATION_OF_TRANSCRIPTION,_DNA-DEPENDENT	148	1.04966	0.356	1	1	1
GO:BP_PROTEOLYSIS	67	1.04509	0.395	1	1	1
GO:BP_RESPONSE_TO_CYTOKININ_STIMULUS	20	1.04496	0.419125	1	1	1
GO:BP_RESPONSE_TO_SALICYLIC_ACID_STIMULUS	40	0.985325	0.526	1	1	1
GO:BP_PROTEIN_AMINO_ACID_PHOSPHORYLATION	73	0.980146	0.552	1	1	1
GO:BP_TRANSMEMBRANE_RECEPTOR_PROTEIN_TYROSINE_KINASE_SIGNALING_PATHWAY	48	0.95582	0.566567	1	1	1
GO:BP_RESPONSE_TO_JASMONIC_ACID_STIMULUS	48	0.954139	0.570571	1	1	1
GO:BP_RESPONSE_TO_CADMIUM_ION	89	0.939554	0.649	1	1	1
GO:BP_METABOLIC_PROCESS	32	0.920737	0.639279	1	1	1
GO:BP_RESPONSE_TO_WOUNDING	61	0.917313	0.665	1	1	1
GO:BP_RESPONSE_TO_CYCLOPENTENONE	19	0.894121	0.639676	1	1	1
GO:BP_DEFENSE_RESPONSE_TO_FUNGUS	40	0.88375	0.693694	1	1	1
GO:BP_RESPONSE_TO_SALT_STRESS	138	0.868561	0.844	1	1	1
GO:BP_RESPONSE_TO_NEMATODE	30	0.864938	0.722445	1	1	1
GO:BP_REGULATION_OF_TRANSCRIPTION	82	0.853883	0.827	1	1	1
GO:BP_RESPONSE_TO_BACTERIUM	24	0.837126	0.746988	1	1	1
GO:BP_FLOWER_DEVELOPMENT	15	0.789849	0.778345	1	1	1
GO:BP_DEFENSE_RESPONSE_TO_BACTERIUM	53	0.768005	0.897	1	1	1
GO:BP_RESPONSE_TO_HIGH_LIGHT_INTENSITY	19	0.753341	0.829766	1	1	1
GO:BP_RESPONSE_TO_GIBBERELLIN_STIMULUS	34	0.739232	0.902708	1	1	1
GO:BP_RESPONSE_TO_STRESS	31	0.712948	0.905906	1	1	1
GO:BP_RESPONSE_TO_HEAT	48	0.708897	0.939	1	1	1
GO:BP_RESPONSE_TO_ABSCISIC_ACID_STIMULUS	84	0.708639	0.969	1	1	1
GO:BP_RESPONSE_TO_HYDROGEN_PEROXIDE	19	0.707192	0.870051	1	1	1
GO:BP_RESPONSE_TO_ETHYLENE_STIMULUS	30	0.683459	0.924623	1	1	1
GO:BP_UNIDIMENSIONAL_CELL_GROWTH	21	0.677068	0.90111	1	1	1
GO:BP_RESPONSE_TO_COLD	82	0.66748	0.989	1	1	1
GO:BP_RESPONSE_TO_WATER_DEPRIVATION	67	0.625316	0.99	1	1	1
GO:BP_EMBRYONIC_DEVELOPMENT_ENDING_IN_SEED_DORMANCY	22	0.619126	0.942714	1	1	1
GO:BP_ABSCISIC_ACID_MEDIATED_SIGNALING_PATHWAY	20	0.514946	0.989858	1	1	1
GO:BP_HYPEROSMOTIC_SALINITY_RESPONSE	17	0.486644	0.991812	1	1	1
GO:BP_RESPONSE_TO_OXIDATIVE_STRESS	50	0.95736	0.571	0.53542	1	1
GO:BP_TRANSPORT	40	0.728316	0.90991	0.826376	1	1

## Sheet: Metagene 2
Factor	SIZE	NES	NOM p-val	FDR q-val	FWER p-val	factor
GO:BP_PHOTOSYNTHESIS	31	1.54979	0.005005	0.180468	0.167	2
GO:BP_OLIGOPEPTIDE_TRANSPORT	28	1.4626	0.005	0.281044	0.439	2
GO:BP_DEFENSE_RESPONSE_TO_FUNGUS	45	1.41801	0.007	0.313685	0.627	2
GO:BP_RESPONSE_TO_ETHYLENE_STIMULUS	36	1.37663	0.019	0.367485	0.785	2
GO:BP_PROTEIN_FOLDING	23	1.35957	0.0451807	0.357511	0.847	2
GO:BP_RESPONSE_TO_WATER_DEPRIVATION	72	1.29363	0.015	0.571543	0.978	2
GO:BP_DEFENSE_RESPONSE	104	1.28367	0.011	0.543265	0.982	2
GO:BP_RESPONSE_TO_STRESS	37	1.28198	0.057	0.481393	0.982	2
GO:BP_RESPONSE_TO_BLUE_LIGHT	19	1.2787	0.109879	0.441601	0.986	2
GO:BP_DEFENSE_RESPONSE_TO_BACTERIUM	70	1.26956	0.033	0.43257	0.99	2
GO:BP_RESPONSE_TO_UV-B	17	1.25497	0.136089	0.453181	0.995	2
GO:BP_RESPONSE_TO_SUCROSE_STIMULUS	15	1.25111	0.143438	0.429143	0.996	2
GO:BP_TOXIN_CATABOLIC_PROCESS	26	1.24741	0.099	0.409115	0.997	2
GO:BP_RESPONSE_TO_OSMOTIC_STRESS	28	1.24726	0.111222	0.380175	0.997	2
GO:BP_RESPONSE_TO_OXIDATIVE_STRESS	69	1.23585	0.054	0.393285	0.999	2
GO:BP_AGING	22	1.22778	0.134538	0.395713	0.999	2
GO:BP_PLANT-TYPE_HYPERSENSITIVE_RESPONSE	17	1.22646	0.165489	0.376095	0.999	2
GO:BP_RESPONSE_TO_ABSCISIC_ACID_STIMULUS	110	1.20942	0.046	0.407704	1	2
GO:BP_RESPONSE_TO_SALICYLIC_ACID_STIMULUS	57	1.20934	0.078	0.386402	1	2
GO:BP_RESPONSE_TO_COLD	96	1.17593	0.069	0.478408	1	2
GO:BP_RESPONSE_TO_CADMIUM_ION	92	1.17239	0.081	0.467426	1	2
GO:BP_PROTEOLYSIS	72	1.1657	0.122	0.471071	1	2
GO:BP_CELL_DEATH	15	1.15544	0.248234	0.48794	1	2
GO:BP_RESPONSE_TO_AUXIN_STIMULUS	94	1.12436	0.158	0.580178	1	2
GO:BP_RESPONSE_TO_FAR_RED_LIGHT	17	1.12042	0.305668	0.572349	1	2
GO:BP_RESPONSE_TO_LIGHT_STIMULUS	39	1.11833	0.248	0.557892	1	2
GO:BP_RESPONSE_TO_GIBBERELLIN_STIMULUS	46	1.09104	0.273	0.645088	1	2
GO:BP_LIPID_TRANSPORT	24	1.0815	0.344378	0.66147	1	2
GO:BP_MULTICELLULAR_ORGANISMAL_DEVELOPMENT	38	1.08056	0.314	0.641992	1	2
GO:BP_CIRCADIAN_RHYTHM	25	1.0657	0.366733	0.679098	1	2
GO:BP_LIPID_METABOLIC_PROCESS	19	0.99453	0.497487	0.957704	1	2
GO:BP_RESPONSE_TO_NEMATODE	32	0.974755	0.535536	1	1	2
GO:BP_GLUCOSINOLATE_BIOSYNTHETIC_PROCESS	15	0.967119	0.542218	1	1	2
GO:BP_UNIDIMENSIONAL_CELL_GROWTH	29	0.954556	0.599	1	1	2
GO:BP_PROTEIN_AMINO_ACID_PHOSPHORYLATION	70	0.953091	0.639	1	1	2
GO:BP_RESPONSE_TO_RED_LIGHT	23	0.91975	0.638469	1	1	2
GO:BP_REGULATION_OF_TRANSCRIPTION	112	0.888821	0.818	1	1	2
GO:BP_RESPONSE_TO_CYTOKININ_STIMULUS	22	0.88298	0.701807	1	1	2
GO:BP_RESPONSE_TO_HIGH_LIGHT_INTENSITY	21	0.881707	0.713568	1	1	2
GO:BP_TRANSMEMBRANE_RECEPTOR_PROTEIN_TYROSINE_KINASE_SIGNALING_PATHWAY	34	0.865679	0.764529	1	1	2
GO:BP_RESPONSE_TO_SALT_STRESS	132	0.854055	0.914	1	1	2
GO:BP_RESPONSE_TO_BACTERIUM	30	0.851383	0.778	1	1	2
GO:BP_ABSCISIC_ACID_MEDIATED_SIGNALING_PATHWAY	19	0.844506	0.738694	1	1	2
GO:BP_RESPONSE_TO_JASMONIC_ACID_STIMULUS	65	0.843601	0.85	1	1	2
GO:BP_RESPONSE_TO_OTHER_ORGANISM	26	0.8301	0.793794	1	1	2
GO:BP_RESPONSE_TO_FUNGUS	18	0.805481	0.819738	1	1	2
GO:BP_TRANSPORT	46	0.802465	0.886	1	1	2
GO:BP_AMINO_ACID_TRANSPORT	19	0.793417	0.846386	1	1	2
GO:BP_RESPONSE_TO_HEAT	38	0.785334	0.896897	1	1	2
GO:BP_RESPONSE_TO_CHITIN	74	0.76063	0.967	1	1	2
GO:BP_EMBRYONIC_DEVELOPMENT_ENDING_IN_SEED_DORMANCY	30	0.753358	0.920921	1	1	2
GO:BP_METABOLIC_PROCESS	41	0.744375	0.932	1	1	2
GO:BP_RESPONSE_TO_WOUNDING	70	0.690968	0.992	1	1	2
GO:BP_REGULATION_OF_TRANSCRIPTION,_DNA-DEPENDENT	148	0.684115	1	1	1	2
GO:BP_GLYCOLYSIS	15	0.657955	0.928138	1	1	2
GO:BP_RESPONSE_TO_HYDROGEN_PEROXIDE	17	0.642991	0.936235	1	1	2
GO:BP_HYPEROSMOTIC_SALINITY_RESPONSE	19	0.613467	0.970825	1	1	2
GO:BP_CARBOHYDRATE_METABOLIC_PROCESS	23	0.428462	0.998999	1	1	2
GO:BP_SIGNAL_TRANSDUCTION	15	0.378935	0.998985	0.999933	1	2

## Sheet: Metagene 3
NAME	SIZE	NES	NOM p-val	FDR q-val	FWER p-val	factor
GO:BP_RESPONSE_TO_CHITIN	82	1.74703	0	0	0	3
GO:BP_RESPONSE_TO_FUNGUS	18	1.55636	0	0.00635869	0.013	3
GO:BP_RESPONSE_TO_WOUNDING	76	1.54444	0	0.00456522	0.014	3
GO:BP_DEFENSE_RESPONSE_TO_FUNGUS	36	1.45214	0.001001	0.0264457	0.103	3
GO:BP_REGULATION_OF_TRANSCRIPTION,_DNA-DEPENDENT	137	1.41292	0	0.0450826	0.205	3
GO:BP_RESPONSE_TO_HIGH_LIGHT_INTENSITY	23	1.37206	0.0150301	0.0754709	0.371	3
GO:BP_DEFENSE_RESPONSE_TO_BACTERIUM	48	1.34642	0.001	0.0967514	0.508	3
GO:BP_RESPONSE_TO_HYDROGEN_PEROXIDE	20	1.34438	0.026026	0.0864944	0.512	3
GO:BP_RESPONSE_TO_HEAT	55	1.33804	0.004	0.0847269	0.545	3
GO:BP_RESPONSE_TO_JASMONIC_ACID_STIMULUS	64	1.31854	0.003	0.103092	0.648	3
GO:BP_RESPONSE_TO_SALICYLIC_ACID_STIMULUS	42	1.30224	0.012	0.117797	0.735	3
GO:BP_RESPONSE_TO_SALT_STRESS	96	1.29312	0.001	0.120314	0.776	3
GO:BP_HYPEROSMOTIC_SALINITY_RESPONSE	17	1.29175	0.0684794	0.112797	0.784	3
GO:BP_RESPONSE_TO_OXIDATIVE_STRESS	66	1.28315	0.008	0.118535	0.828	3
GO:BP_RESPONSE_TO_COLD	76	1.28	0.007	0.115346	0.837	3
GO:BP_RESPONSE_TO_WATER_DEPRIVATION	61	1.27791	0.009	0.112056	0.845	3
GO:BP_RESPONSE_TO_ABSCISIC_ACID_STIMULUS	92	1.25595	0.007	0.137413	0.902	3
GO:BP_PROTEIN_AMINO_ACID_PHOSPHORYLATION	48	1.24032	0.025	0.155654	0.935	3
GO:BP_MULTICELLULAR_ORGANISMAL_DEVELOPMENT	30	1.22308	0.089	0.182849	0.973	3
GO:BP_RESPONSE_TO_STRESS	32	1.20997	0.098	0.201148	0.985	3
GO:BP_DEFENSE_RESPONSE	95	1.20726	0.015	0.196844	0.988	3
GO:BP_RESPONSE_TO_OTHER_ORGANISM	20	1.18649	0.166331	0.231915	0.996	3
GO:BP_TRANSMEMBRANE_RECEPTOR_PROTEIN_TYROSINE_KINASE_SIGNALING_PATHWAY	24	1.158	0.185185	0.295863	0.998	3
GO:BP_RESPONSE_TO_OSMOTIC_STRESS	21	1.155	0.217653	0.29301	0.999	3
GO:BP_RESPONSE_TO_ETHYLENE_STIMULUS	36	1.13709	0.179	0.334188	1	3
GO:BP_TOXIN_CATABOLIC_PROCESS	24	1.12699	0.252252	0.353226	1	3
GO:BP_ABSCISIC_ACID_MEDIATED_SIGNALING_PATHWAY	20	1.10316	0.313253	0.417478	1	3
GO:BP_LIPID_METABOLIC_PROCESS	15	1.09264	0.344758	0.43987	1	3
GO:BP_RESPONSE_TO_AUXIN_STIMULUS	62	1.0611	0.302	0.540241	1	3
GO:BP_RESPONSE_TO_BACTERIUM	24	1.03684	0.427282	0.61759	1	3
GO:BP_REGULATION_OF_TRANSCRIPTION	80	0.986259	0.545	0.795131	1	3
GO:BP_AGING	15	0.98142	0.544355	0.787989	1	3
GO:BP_TRANSPORT	35	0.951993	0.616	0.867386	1	3
GO:BP_EMBRYONIC_DEVELOPMENT_ENDING_IN_SEED_DORMANCY	25	0.920866	0.683367	0.937314	1	3
GO:BP_RESPONSE_TO_CADMIUM_ION	75	0.90426	0.801	0.955736	1	3
GO:BP_RESPONSE_TO_LIGHT_STIMULUS	28	0.903721	0.725	0.930303	1	3
GO:BP_RESPONSE_TO_GIBBERELLIN_STIMULUS	35	0.867294	0.813	0.987035	1	3
GO:BP_METABOLIC_PROCESS	32	0.820825	0.866	1	1	3
GO:BP_OLIGOPEPTIDE_TRANSPORT	17	0.7644	0.879555	1	1	3
GO:BP_RESPONSE_TO_NEMATODE	26	0.761917	0.90982	1	1	3
GO:BP_PROTEOLYSIS	35	0.687056	0.975	1	1	3
GO:BP_LEAF_DEVELOPMENT	16	0.679855	0.944444	1	1	3
GO:BP_PROTEIN_FOLDING	34	0.66563	0.979	1	1	3
GO:BP_LIPID_TRANSPORT	16	0.596784	0.979859	1	1	3
GO:BP_RESPONSE_TO_CYTOKININ_STIMULUS	15	0.450926	0.998992	0.999348	1	3

## Sheet: Metagene 4
NAME	SIZE	NES	NOM p-val	FDR q-val	FWER p-val	factor
GO:BP_PHOTOSYNTHESIS	34	2.2604	0	0	0	4
GO:BP_RESPONSE_TO_FAR_RED_LIGHT	16	1.78207	0.00101317	0.0014498	0.003	4
GO:BP_TRANSLATION	47	1.76187	0	0.00161306	0.005	4
GO:BP_RESPONSE_TO_BLUE_LIGHT	16	1.73312	0	0.0024098	0.01	4
GO:BP_RESPONSE_TO_RED_LIGHT	22	1.73261	0	0.00192784	0.01	4
GO:BP_DEFENSE_RESPONSE_TO_BACTERIUM	50	1.71386	0	0.0025698	0.016	4
GO:BP_RESPONSE_TO_SUCROSE_STIMULUS	17	1.63001	0	0.00927091	0.065	4
GO:BP_RESPONSE_TO_COLD	67	1.48236	0.002	0.0603207	0.402	4
GO:BP_RESPONSE_TO_HIGH_LIGHT_INTENSITY	20	1.46749	0.0170683	0.0645444	0.465	4
GO:BP_LIPID_TRANSPORT	26	1.45189	0.0150451	0.0689872	0.528	4
GO:BP_RESPONSE_TO_GIBBERELLIN_STIMULUS	34	1.4347	0.015	0.0766475	0.598	4
GO:BP_CHLOROPHYLL_BIOSYNTHETIC_PROCESS	20	1.42753	0.0363269	0.0759633	0.63	4
GO:BP_RESPONSE_TO_LIGHT_STIMULUS	40	1.37827	0.015	0.114721	0.798	4
GO:BP_RESPONSE_TO_SALICYLIC_ACID_STIMULUS	36	1.32443	0.043	0.17855	0.926	4
GO:BP_RESPONSE_TO_JASMONIC_ACID_STIMULUS	44	1.32193	0.032	0.170694	0.929	4
GO:BP_RESPONSE_TO_ETHYLENE_STIMULUS	26	1.27443	0.0960961	0.250439	0.988	4
GO:BP_RESPONSE_TO_AUXIN_STIMULUS	64	1.22399	0.081	0.354237	0.998	4
GO:BP_CIRCADIAN_RHYTHM	16	1.19745	0.228659	0.409496	0.999	4
GO:BP_UNIDIMENSIONAL_CELL_GROWTH	18	1.18188	0.213779	0.433639	0.999	4
GO:BP_RESPONSE_TO_CADMIUM_ION	51	1.16719	0.163	0.455633	1	4
GO:BP_REGULATION_OF_TRANSCRIPTION	89	1.14283	0.145	0.513327	1	4
GO:BP_RESPONSE_TO_ABSCISIC_ACID_STIMULUS	65	1.12206	0.205	0.562395	1	4
GO:BP_RESPONSE_TO_CYTOKININ_STIMULUS	16	1.116	0.293279	0.559616	1	4
GO:BP_DEFENSE_RESPONSE	80	1.09568	0.25	0.607026	1	4
GO:BP_CARBOHYDRATE_METABOLIC_PROCESS	23	1.07188	0.35146	0.665437	1	4
GO:BP_RESPONSE_TO_OXIDATIVE_STRESS	43	1.06814	0.347	0.651822	1	4
GO:BP_RESPONSE_TO_BACTERIUM	16	1.00974	0.467955	0.829973	1	4
GO:BP_PROTEIN_FOLDING	37	0.948385	0.591	1	1	4
GO:BP_OLIGOPEPTIDE_TRANSPORT	20	0.922216	0.64783	1	1	4
GO:BP_EMBRYONIC_DEVELOPMENT_ENDING_IN_SEED_DORMANCY	36	0.868781	0.752	1	1	4
GO:BP_METABOLIC_PROCESS	33	0.846289	0.781782	1	1	4
GO:BP_RESPONSE_TO_HEAT	37	0.814267	0.855	1	1	4
GO:BP_DEFENSE_RESPONSE_TO_FUNGUS	26	0.79697	0.824649	1	1	4
GO:BP_PROTEOLYSIS	60	0.796454	0.923	1	1	4
GO:BP_RESPONSE_TO_SALT_STRESS	63	0.782444	0.917	1	1	4
GO:BP_CHLOROPLAST_ORGANIZATION	19	0.776476	0.840886	1	1	4
GO:BP_TRANSPORT	35	0.769671	0.890891	1	1	4
GO:BP_RESPONSE_TO_WATER_DEPRIVATION	44	0.744348	0.932933	1	1	4
GO:BP_RESPONSE_TO_NEMATODE	24	0.722944	0.912651	1	1	4
GO:BP_PROTEIN_AMINO_ACID_PHOSPHORYLATION	42	0.714714	0.957	1	1	4
GO:BP_RESPONSE_TO_CYCLOPENTENONE	20	0.687637	0.923618	1	1	4
GO:BP_MULTICELLULAR_ORGANISMAL_DEVELOPMENT	20	0.661999	0.939759	1	1	4
GO:BP_RESPONSE_TO_STRESS	18	0.622338	0.956478	1	1	4
GO:BP_TRANSMEMBRANE_RECEPTOR_PROTEIN_TYROSINE_KINASE_SIGNALING_PATHWAY	26	0.569764	0.991976	1	1	4
GO:BP_FLOWER_DEVELOPMENT	15	0.55339	0.985714	1	1	4
GO:BP_REGULATION_OF_TRANSCRIPTION,_DNA-DEPENDENT	102	0.530049	1	1	1	4
GO:BP_RESPONSE_TO_WOUNDING	47	0.504977	0.999	1	1	4
GO:BP_RESPONSE_TO_CHITIN	48	0.483612	1	0.99819	1	4

## Sheet: Metagene 5
NAME	SIZE	NES	NOM p-val	FDR q-val	FWER p-val	factor
GO:BP_PHOTOSYNTHESIS	32	1.89934	0	0	0	5
GO:BP_TRANSLATION	45	1.73799	0	0.00247115	0.005	5
GO:BP_DEFENSE_RESPONSE_TO_BACTERIUM	58	1.65695	0	0.00557051	0.017	5
GO:BP_RESPONSE_TO_COLD	86	1.6352	0	0.00565866	0.023	5
GO:BP_DEFENSE_RESPONSE_TO_FUNGUS	33	1.62542	0	0.00570385	0.029	5
GO:BP_RIBOSOME_BIOGENESIS	16	1.57091	0.00402414	0.0122788	0.074	5
GO:BP_RESPONSE_TO_BLUE_LIGHT	18	1.52198	0.00603015	0.0217529	0.145	5
GO:BP_RESPONSE_TO_FAR_RED_LIGHT	16	1.46977	0.0130653	0.0374857	0.266	5
GO:BP_RESPONSE_TO_RED_LIGHT	21	1.43894	0.0151057	0.0512395	0.375	5
GO:BP_HYPEROSMOTIC_SALINITY_RESPONSE	15	1.37043	0.0647118	0.107866	0.682	5
GO:BP_RESPONSE_TO_OTHER_ORGANISM	16	1.36071	0.0475228	0.109866	0.722	5
GO:BP_RESPONSE_TO_LIGHT_STIMULUS	40	1.31365	0.023	0.174329	0.896	5
GO:BP_RESPONSE_TO_SALICYLIC_ACID_STIMULUS	28	1.27047	0.07	0.256191	0.975	5
GO:BP_CHLOROPHYLL_BIOSYNTHETIC_PROCESS	21	1.26188	0.0970971	0.257911	0.981	5
GO:BP_DEFENSE_RESPONSE	80	1.24607	0.025	0.280501	0.99	5
GO:BP_LIPID_TRANSPORT	26	1.18426	0.177	0.461092	0.999	5
GO:BP_RESPONSE_TO_WOUNDING	45	1.14647	0.167	0.589562	1	5
GO:BP_CARBOHYDRATE_METABOLIC_PROCESS	27	1.12657	0.262	0.644682	1	5
GO:BP_RESPONSE_TO_ABSCISIC_ACID_STIMULUS	79	1.12454	0.164	0.6195	1	5
GO:BP_RESPONSE_TO_JASMONIC_ACID_STIMULUS	44	1.11897	0.204	0.612311	1	5
GO:BP_RESPONSE_TO_STRESS	28	1.10683	0.277277	0.634016	1	5
GO:BP_RESPONSE_TO_CADMIUM_ION	66	1.10038	0.208	0.633194	1	5
GO:BP_RESPONSE_TO_OXIDATIVE_STRESS	45	1.04781	0.359	0.842945	1	5
GO:BP_CHLOROPLAST_ORGANIZATION	20	1.0134	0.461924	0.97755	1	5
GO:BP_TOXIN_CATABOLIC_PROCESS	15	1.00148	0.492915	0.995835	1	5
GO:BP_PROTEOLYSIS	70	0.964537	0.581	1	1	5
GO:BP_LEAF_DEVELOPMENT	17	0.960652	0.553427	1	1	5
GO:BP_METABOLIC_PROCESS	32	0.956312	0.588589	1	1	5
GO:BP_CIRCADIAN_RHYTHM	19	0.905646	0.662651	1	1	5
GO:BP_RESPONSE_TO_HIGH_LIGHT_INTENSITY	21	0.886152	0.724623	1	1	5
GO:BP_RESPONSE_TO_BACTERIUM	23	0.883936	0.709127	1	1	5
GO:BP_RESPONSE_TO_WATER_DEPRIVATION	58	0.866871	0.83	1	1	5
GO:BP_REGULATION_OF_TRANSCRIPTION	89	0.863494	0.891	1	1	5
GO:BP_PROTEIN_FOLDING	50	0.862117	0.812	1	1	5
GO:BP_RESPONSE_TO_ETHYLENE_STIMULUS	19	0.834824	0.790371	1	1	5
GO:BP_RESPONSE_TO_OSMOTIC_STRESS	21	0.829219	0.81	1	1	5
GO:BP_RESPONSE_TO_NEMATODE	26	0.822082	0.843844	1	1	5
GO:BP_OLIGOPEPTIDE_TRANSPORT	20	0.796608	0.82347	1	1	5
GO:BP_EMBRYONIC_DEVELOPMENT_ENDING_IN_SEED_DORMANCY	40	0.78644	0.922	1	1	5
GO:BP_RESPONSE_TO_GIBBERELLIN_STIMULUS	31	0.765265	0.910822	1	1	5
GO:BP_PROTEIN_AMINO_ACID_PHOSPHORYLATION	40	0.706172	0.97	1	1	5
GO:BP_TRANSMEMBRANE_RECEPTOR_PROTEIN_TYROSINE_KINASE_SIGNALING_PATHWAY	23	0.679932	0.950803	1	1	5
GO:BP_RESPONSE_TO_HEAT	43	0.666359	0.991	1	1	5
GO:BP_RESPONSE_TO_CHITIN	23	0.64821	0.974925	1	1	5
GO:BP_UNIDIMENSIONAL_CELL_GROWTH	18	0.647431	0.961847	1	1	5
GO:BP_MULTICELLULAR_ORGANISMAL_DEVELOPMENT	15	0.646833	0.936799	1	1	5
GO:BP_REGULATION_OF_TRANSCRIPTION,_DNA-DEPENDENT	81	0.607332	1	1	1	5
GO:BP_RESPONSE_TO_SALT_STRESS	77	0.597396	1	1	1	5
GO:BP_RESPONSE_TO_AUXIN_STIMULUS	47	0.586485	0.998	1	1	5
GO:BP_RESPONSE_TO_HYDROGEN_PEROXIDE	19	0.542433	0.989919	1	1	5
GO:BP_TRANSPORT	39	0.397621	1	0.999981	1	5

## Sheet: Metagene 6
NAME	SIZE	NES	NOM p-val	FDR q-val	FWER p-val	factor
GO:BP_CHLOROPHYLL_BIOSYNTHETIC_PROCESS	20	1.59917	0	0.0028026	0.003	6
GO:BP_PHOTOSYNTHESIS	31	1.57085	0	0.00232987	0.005	6
GO:BP_DEFENSE_RESPONSE_TO_BACTERIUM	62	1.51018	0	0.0114974	0.037	6
GO:BP_RIBOSOME_BIOGENESIS	47	1.44345	0	0.0403259	0.162	6
GO:BP_RESPONSE_TO_BLUE_LIGHT	17	1.44296	0.0100806	0.0330036	0.166	6
GO:BP_PROTEIN_FOLDING	27	1.39379	0.00501505	0.065822	0.355	6
GO:BP_RESPONSE_TO_FAR_RED_LIGHT	15	1.30541	0.049545	0.218111	0.804	6
GO:BP_RESPONSE_TO_RED_LIGHT	24	1.29062	0.061	0.230421	0.854	6
GO:BP_RESPONSE_TO_COLD	94	1.23638	0.012	0.40011	0.979	6
GO:BP_CHLOROPLAST_ORGANIZATION	18	1.1756	0.192578	0.687809	1	6
GO:BP_LIPID_TRANSPORT	31	1.17134	0.143	0.654409	1	6
GO:BP_RESPONSE_TO_LIGHT_STIMULUS	45	1.15765	0.134	0.685201	1	6
GO:BP_METABOLIC_PROCESS	41	1.14033	0.147	0.741334	1	6
GO:BP_RESPONSE_TO_CYTOKININ_STIMULUS	20	1.12915	0.263052	0.763842	1	6
GO:BP_EMBRYONIC_DEVELOPMENT_ENDING_IN_SEED_DORMANCY	36	1.11793	0.223223	0.780965	1	6
GO:BP_RESPONSE_TO_CADMIUM_ION	72	1.07463	0.253	1	1	6
GO:BP_CIRCADIAN_RHYTHM	18	1.05234	0.411055	1	1	6
GO:BP_CARBOHYDRATE_METABOLIC_PROCESS	24	1.04803	0.412	1	1	6
GO:BP_RESPONSE_TO_SUCROSE_STIMULUS	16	1.04307	0.437626	1	1	6
GO:BP_PLANT-TYPE_CELL_WALL_LOOSENING	15	0.99765	0.51006	1	1	6
GO:BP_PROTEOLYSIS	73	0.987687	0.56	1	1	6
GO:BP_AGING	16	0.985888	0.542973	1	1	6
GO:BP_RESPONSE_TO_GIBBERELLIN_STIMULUS	37	0.941926	0.659	1	1	6
GO:BP_RESPONSE_TO_HEAT	16	0.905231	0.690597	1	1	6
GO:BP_RESPONSE_TO_AUXIN_STIMULUS	79	0.835044	0.921	1	1	6
GO:BP_TOXIN_CATABOLIC_PROCESS	15	0.833776	0.785132	1	1	6
GO:BP_UNIDIMENSIONAL_CELL_GROWTH	30	0.807604	0.88	1	1	6
GO:BP_REGULATION_OF_TRANSCRIPTION	95	0.8044	0.967	1	1	6
GO:BP_RESPONSE_TO_CYCLOPENTENONE	26	0.79048	0.877878	1	1	6
GO:BP_RESPONSE_TO_NEMATODE	27	0.784511	0.897898	1	1	6
GO:BP_RESPONSE_TO_OTHER_ORGANISM	16	0.715987	0.906977	1	1	6
GO:BP_RESPONSE_TO_ETHYLENE_STIMULUS	25	0.683807	0.952	1	1	6
GO:BP_RESPONSE_TO_ABSCISIC_ACID_STIMULUS	67	0.680359	0.995	1	1	6
GO:BP_DEFENSE_RESPONSE	95	0.672533	0.999	1	1	6
GO:BP_RESPONSE_TO_WATER_DEPRIVATION	47	0.667646	0.993	1	1	6
GO:BP_LEAF_MORPHOGENESIS	15	0.655086	0.934144	1	1	6
GO:BP_RESPONSE_TO_SALICYLIC_ACID_STIMULUS	40	0.647381	0.991	1	1	6
GO:BP_REGULATION_OF_TRANSCRIPTION,_DNA-DEPENDENT	121	0.644869	1	1	1	6
GO:BP_MULTICELLULAR_ORGANISMAL_DEVELOPMENT	20	0.629806	0.968876	1	1	6
GO:BP_DEFENSE_RESPONSE_TO_FUNGUS	35	0.625615	0.99	1	1	6
GO:BP_RESPONSE_TO_STRESS	22	0.579546	0.988978	1	1	6
GO:BP_RESPONSE_TO_OSMOTIC_STRESS	15	0.543795	0.982776	1	1	6
GO:BP_RESPONSE_TO_BACTERIUM	15	0.541485	0.984741	1	1	6
GO:BP_RESPONSE_TO_WOUNDING	51	0.539442	1	1	1	6
GO:BP_AMINO_ACID_TRANSPORT	16	0.523889	0.992943	1	1	6
GO:BP_RESPONSE_TO_JASMONIC_ACID_STIMULUS	45	0.513151	1	1	1	6
GO:BP_ROOT_DEVELOPMENT	19	0.487153	0.996991	1	1	6
GO:BP_RESPONSE_TO_SALT_STRESS	87	0.432971	1	1	1	6
GO:BP_TRANSLATION	126	1.50378	0	0.000788961	0.044	6
GO:BP_TRANSPORT	45	0.877472	0.813	0.774219	1	6
GO:BP_RESPONSE_TO_OXIDATIVE_STRESS	46	0.863751	0.848	0.781608	1	6
GO:BP_RESPONSE_TO_CHITIN	57	0.672676	0.997	0.916101	1	6

## Sheet: Metagene 7
NAME	SIZE	NES	NOM p-val	FDR q-val	FWER p-val	factor
GO:BP_PROTEIN_FOLDING	21	1.68165	0	0.0206724	0.021	7
GO:BP_RESPONSE_TO_FAR_RED_LIGHT	19	1.62315	0.00100806	0.0280958	0.057	7
GO:BP_RESPONSE_TO_RED_LIGHT	26	1.56262	0.00601805	0.051271	0.144	7
GO:BP_RESPONSE_TO_BLUE_LIGHT	20	1.50383	0.0100604	0.0848419	0.294	7
GO:BP_RESPONSE_TO_AUXIN_STIMULUS	89	1.50214	0	0.0696564	0.301	7
GO:BP_RESPONSE_TO_GIBBERELLIN_STIMULUS	46	1.48819	0	0.0703574	0.353	7
GO:BP_RESPONSE_TO_LIGHT_STIMULUS	39	1.4861	0.002	0.061294	0.357	7
GO:BP_CHLOROPHYLL_BIOSYNTHETIC_PROCESS	17	1.48173	0.013347	0.0564707	0.373	7
GO:BP_CIRCADIAN_RHYTHM	26	1.44453	0.012012	0.0807753	0.532	7
GO:BP_REGULATION_OF_TRANSCRIPTION	118	1.39725	0	0.123154	0.72	7
GO:BP_UNIDIMENSIONAL_CELL_GROWTH	25	1.37488	0.0370742	0.146415	0.801	7
GO:BP_AGING	21	1.35625	0.0633166	0.164082	0.86	7
GO:BP_LIPID_TRANSPORT	38	1.33235	0.027	0.195357	0.921	7
GO:BP_RESPONSE_TO_ETHYLENE_STIMULUS	30	1.32237	0.047	0.200178	0.936	7
GO:BP_RESPONSE_TO_STRESS	28	1.28358	0.0821643	0.271533	0.985	7
GO:BP_RESPONSE_TO_WOUNDING	50	1.24809	0.077	0.34977	0.998	7
GO:BP_RESPONSE_TO_CYTOKININ_STIMULUS	21	1.24068	0.135678	0.349525	0.999	7
GO:BP_SIGNAL_TRANSDUCTION	15	1.23378	0.159836	0.350792	0.999	7
GO:BP_RESPONSE_TO_JASMONIC_ACID_STIMULUS	49	1.22986	0.069	0.343604	1	7
GO:BP_RESPONSE_TO_HIGH_LIGHT_INTENSITY	22	1.193	0.196375	0.43903	1	7
GO:BP_RESPONSE_TO_OXIDATIVE_STRESS	42	1.19044	0.162	0.425934	1	7
GO:BP_RESPONSE_TO_OSMOTIC_STRESS	25	1.19032	0.182915	0.407022	1	7
GO:BP_RESPONSE_TO_CYCLOPENTENONE	25	1.17635	0.209629	0.431956	1	7
GO:BP_RESPONSE_TO_WATER_DEPRIVATION	59	1.16433	0.148	0.451716	1	7
GO:BP_RESPONSE_TO_SALT_STRESS	100	1.15517	0.103	0.46244	1	7
GO:BP_FLOWER_DEVELOPMENT	18	1.10297	0.316162	0.632731	1	7
GO:BP_CARBOHYDRATE_METABOLIC_PROCESS	27	1.08496	0.341683	0.680821	1	7
GO:BP_RESPONSE_TO_CADMIUM_ION	58	1.07754	0.29	0.685048	1	7
GO:BP_PHOTOSYNTHESIS	28	1.05919	0.387	0.732747	1	7
GO:BP_RESPONSE_TO_COLD	81	1.04356	0.373	0.771016	1	7
GO:BP_RESPONSE_TO_OTHER_ORGANISM	15	1.03904	0.436475	0.764034	1	7
GO:BP_DEFENSE_RESPONSE_TO_FUNGUS	30	1.03106	0.421264	0.771503	1	7
GO:BP_RESPONSE_TO_SALICYLIC_ACID_STIMULUS	41	1.02535	0.456	0.768622	1	7
GO:BP_RESPONSE_TO_ABSCISIC_ACID_STIMULUS	94	1.01419	0.454	0.786788	1	7
GO:BP_DEFENSE_RESPONSE_TO_BACTERIUM	33	0.987337	0.518	0.858127	1	7
GO:BP_RESPONSE_TO_HEAT	37	0.985138	0.529	0.841997	1	7
GO:BP_AMINO_ACID_TRANSPORT	16	0.968144	0.553408	0.875544	1	7
GO:BP_RESPONSE_TO_NEMATODE	32	0.967068	0.561562	0.856139	1	7
GO:BP_RESPONSE_TO_HYDROGEN_PEROXIDE	19	0.930759	0.623613	0.941045	1	7
GO:BP_OLIGOPEPTIDE_TRANSPORT	24	0.895006	0.676707	1	1	7
GO:BP_CELLULAR_RESPONSE_TO_PHOSPHATE_STARVATION	15	0.886456	0.677812	1	1	7
GO:BP_HYPEROSMOTIC_SALINITY_RESPONSE	16	0.876738	0.696356	1	1	7
GO:BP_ROOT_DEVELOPMENT	19	0.864783	0.737903	1	1	7
GO:BP_PROTEOLYSIS	81	0.862075	0.836	0.99425	1	7
GO:BP_DEFENSE_RESPONSE	60	0.829417	0.874	1	1	7
GO:BP_METABOLIC_PROCESS	36	0.81168	0.862863	1	1	7
GO:BP_REGULATION_OF_TRANSCRIPTION,_DNA-DEPENDENT	163	0.81104	0.976	1	1	7
GO:BP_ABSCISIC_ACID_MEDIATED_SIGNALING_PATHWAY	15	0.791185	0.80101	1	1	7
GO:BP_PROTEIN_AMINO_ACID_PHOSPHORYLATION	62	0.791101	0.916	1	1	7
GO:BP_TRANSMEMBRANE_RECEPTOR_PROTEIN_TYROSINE_KINASE_SIGNALING_PATHWAY	40	0.784876	0.899	0.992781	1	7
GO:BP_LEAF_DEVELOPMENT	20	0.762167	0.850807	0.997835	1	7
GO:BP_EMBRYONIC_DEVELOPMENT_ENDING_IN_SEED_DORMANCY	35	0.703797	0.942	1	1	7
GO:BP_TRANSPORT	41	1.17816	0.159	0.181294	1	7
GO:BP_RESPONSE_TO_CHITIN	41	0.833511	0.815	0.840739	1	7
GO:BP_FATTY_ACID_BIOSYNTHETIC_PROCESS	15	0.724617	0.869254	0.939008	1	7
GO:BP_MULTICELLULAR_ORGANISMAL_DEVELOPMENT	37	0.639837	0.978	0.968038	1	7
GO:BP_REGULATION_OF_CELL_CYCLE	16	0.510484	0.991862	0.977451	1	7

[truncated: 8 more sheets: Metagene 8, Metagene 9, Metagene 10, Metagene 11, Metagene 12, Metagene 13, Metagene 14, Metagene 15]
