# Supplementary material for: Identification of metagenes and their Interactions through Large-scale Analysis of Arabidopsis Gene Expression Data
Source: BMC Genomics. 2012 Jun 13;13:237. doi: 10.1186/1471-2164-13-237 (PMC3536586; doi:10.1186/1471-2164-13-237)
Supplement: Additional file 3 — GOCC. Excel spreadsheet containing GSEA Enrichment results for Cellular Components. [file 1471-2164-13-237-S3.xlsx]

## Sheet: nom pvalue <= 0.01
NAME	SIZE	NES	NOM p-val	FDR q-val	FWER p-val	Metagene	Metagenes Correlated Positively	Metagenes Correlated Negatively
EXTRACELLULAR REGION	15	1.68696	0.00513875	0.0184615	0.02	1	2,4,12,13,15	3,7,11,14
THYLAKOID	115	1.48138	0	0.0665962	0.126	2	1,3,7,11	4,12,15
APOPLAST	104	1.46894	0	0.0554615	0.154	2	1,3,7,11	4,12,15
CHLOROPLAST THYLAKOID MEMBRANE	177	1.39031	0	0.0689806	0.338	2	1,3,7,11	4,12,15
PLASTOGLOBULE	46	1.44433	0.003	0.0536249	0.195	2	1,3,7,11	4,12,15
STROMULE	18	1.58256	0.0030426	0.0280385	0.028	2	1,3,7,11	4,12,15
MEMBRANE	347	1.18746	0.007	0.320982	0.95	2	1,3,7,11	4,12,15
NUCLEUS	212	1.25247	0	0.269648	0.623	3	2,5,9,12	1,6,11
PLANT-TYPE CELL WALL	67	1.2685	0.006	0.332073	0.556	3	2,5,9,12	1,6,11
LIGHT-HARVESTING COMPLEX	15	2.19273	0	0	0	4	1,7,14	2,13,15
CHLOROPLAST THYLAKOID MEMBRANE	229	2.04865	0	0	0	4	1,7,14	2,13,15
THYLAKOID	159	2.0198	0	0	0	4	1,7,14	2,13,15
CHLOROPLAST PHOTOSYSTEM II	17	2.00634	0	0	0	4	1,7,14	2,13,15
PLASTOGLOBULE	47	1.93815	0	0	0	4	1,7,14	2,13,15
APOPLAST	110	1.80601	0	0.000333333	0.002	4	1,7,14	2,13,15
STROMULE	23	1.79845	0	0.000285714	0.002	4	1,7,14	2,13,15
CHLOROPLAST THYLAKOID LUMEN	57	1.78229	0	0.00025	0.002	4	1,7,14	2,13,15
RIBOSOME	35	1.77589	0	0.000333333	0.003	4	1,7,14	2,13,15
CYTOSOLIC RIBOSOME	25	1.7487	0	0.0005	0.005	4	1,7,14	2,13,15
THYLAKOID LUMEN	46	1.7032	0	0.000818182	0.009	4	1,7,14	2,13,15
CHLOROPLAST ENVELOPE	244	1.63295	0	0.00233333	0.028	4	1,7,14	2,13,15
CHLOROPLAST STROMA	249	1.53786	0	0.00630049	0.087	4	1,7,14	2,13,15
MEMBRANE	281	1.33103	0	0.0595635	0.603	4	1,7,14	2,13,15
PEROXISOME	24	1.59936	0.002002	0.00331034	0.043	4	1,7,14	2,13,15
CHLOROPLAST PHOTOSYSTEM II	17	2.00157	0	0	0	5	3,6,14	13
CHLOROPLAST THYLAKOID MEMBRANE	230	1.9095	0	0	0	5	3,6,14	13
THYLAKOID	157	1.90512	0	0	0	5	3,6,14	13
LIGHT-HARVESTING COMPLEX	15	1.90318	0	0	0	5	3,6,14	13
STROMULE	23	1.8528	0	0	0	5	3,6,14	13
RIBOSOME	33	1.76267	0	0	0	5	3,6,14	13
CHLOROPLAST THYLAKOID LUMEN	57	1.74243	0	0	0	5	3,6,14	13
PLASTOGLOBULE	49	1.72035	0	0	0	5	3,6,14	13
APOPLAST	123	1.71481	0	0.000111111	0.001	5	3,6,14	13
THYLAKOID LUMEN	47	1.70813	0	0.0001	0.001	5	3,6,14	13
PEROXISOME	35	1.67396	0	0.000363636	0.004	5	3,6,14	13
CYTOSOLIC RIBOSOME	26	1.63887	0	0.000666667	0.008	5	3,6,14	13
CHLOROPLAST STROMA	264	1.62402	0	0.000692308	0.009	5	3,6,14	13
CHLOROPLAST ENVELOPE	259	1.58107	0	0.00164532	0.023	5	3,6,14	13
VACUOLE	136	1.35501	0	0.0272285	0.359	5	3,6,14	13
MEMBRANE	293	1.32775	0	0.0358804	0.463	5	3,6,14	13
CHLOROPLAST THYLAKOID MEMBRANE	222	1.77747	0	0	0	6	5,9,	3,14
THYLAKOID	160	1.7723	0	0	0	6	5,9,	3,14
CHLOROPLAST THYLAKOID LUMEN	57	1.75299	0	0	0	6	5,9,	3,14
CHLOROPLAST STROMA	260	1.7169	0	0	0	6	5,9,	3,14
THYLAKOID LUMEN	46	1.67171	0	0	0	6	5,9,	3,14
CHLOROPLAST PHOTOSYSTEM II	17	1.65006	0	0	0	6	5,9,	3,14
STROMULE	24	1.64396	0	0	0	6	5,9,	3,14
NUCLEOID	22	1.63137	0	0	0	6	5,9,	3,14
CHLOROPLAST ENVELOPE	252	1.62783	0	0	0	6	5,9,	3,14
RIBOSOME	91	1.52388	0	0.0007	0.007	6	5,9,	3,14
PLASTOGLOBULE	43	1.50837	0	0.000727273	0.008	6	5,9,	3,14
APOPLAST	115	1.45711	0	0.00266667	0.032	6	5,9,	3,14
MITOCHONDRION	112	1.3209	0	0.0244783	0.28	6	5,9,	3,14
PLANT-TYPE CELL WALL	105	1.41596	0	0.252296	0.238	7	2,4,13,15	1
NUCLEOLUS	82	1.71361	0	0.000967742	0.001	8	13
CYTOSOLIC LARGE RIBOSOMAL SUBUNIT	55	1.67234	0	0.000483871	0.001	8	13
CYTOSOLIC SMALL RIBOSOMAL SUBUNIT	36	1.52126	0	0.0100101	0.032	8	13
CYTOSOLIC RIBOSOME	81	1.50858	0	0.00985887	0.042	8	13
RIBOSOME	95	1.40087	0	0.0375605	0.184	8	13
NUCLEUS	225	1.21092	0.003	0.185826	0.87	8	13
ENDOPLASMIC RETICULUM	57	1.49126	0	0.0106	0.011	10	11
PLASMA MEMBRANE	420	1.19085	0.001	0.29997	0.801	10	11
APOPLAST	56	1.35227	0.003	0.0634399	0.125	10	11
CELL WALL	111	1.26432	0.004	0.13377	0.439	10	11
CELL WALL	131	1.39467	0	0.278609	0.276	11	2,10,12	1,3
PLANT-TYPE CELL WALL	116	1.65069	0	0.00778551	0.019	12	1,3,11	2
CYTOSOLIC LARGE RIBOSOMAL SUBUNIT	55	1.62261	0	0.00792613	0.028	12	1,3,11	2
CYTOSOLIC RIBOSOME	81	1.57336	0	0.0114801	0.055	12	1,3,11	2
ANCHORED TO MEMBRANE	104	1.44999	0	0.0070171	0.217	12	1,3,11	2
CELL WALL	145	1.41237	0	0.010547	0.309	12	1,3,11	2
CYTOSOLIC SMALL RIBOSOMAL SUBUNIT	36	1.50961	0.002	0.015848	0.114	12	1,3,11	2
RIBOSOME	96	1.35421	0.003	0.0680921	0.498	12	1,3,11	2
PEROXISOME	18	1.5432	0.00707786	0.0126256	0.075	12	1,3,11	2
NUCLEOLUS	82	1.2964	0.009	0.109666	0.72	12	1,3,11	2
LIGHT-HARVESTING COMPLEX	15	1.86142	0	0	0	14	4,5,13	1,6
CHLOROPLAST PHOTOSYSTEM II	16	1.8592	0	0	0	14	4,5,13	1,6
PLASTOGLOBULE	49	1.79685	0	0	0	14	4,5,13	1,6
CHLOROPLAST THYLAKOID MEMBRANE	222	1.76154	0	0	0	14	4,5,13	1,6
THYLAKOID	158	1.71387	0	0.000182353	0.001	14	4,5,13	1,6
THYLAKOID LUMEN	45	1.58667	0	0.000607843	0.004	14	4,5,13	1,6
APOPLAST	113	1.52415	0	0.00171301	0.015	14	4,5,13	1,6
CHLOROPLAST STROMA	263	1.31001	0	0.0558077	0.433	14	4,5,13	1,6
MEMBRANE	362	1.22627	0	0.147	0.81	14	4,5,13	1,6
CHLOROPLAST THYLAKOID LUMEN	57	1.60617	0	0.000117647	0.004	14	4,5,13	1,6
CHLOROPLAST ENVELOPE	241	1.52374	0	0.000428253	0.015	14	4,5,13	1,6
PEROXISOME	33	1.4879	0	0.00102396	0.037	14	4,5,13	1,6
STROMULE	23	1.5492	0.001	0.000915712	0.007	14	4,5,13	1,6

## Sheet: nom pvalue <= 0.05
NAME	SIZE	NES	NOM p-val	FDR q-val	FWER p-val	metagene	Metagenes Correlated Positively	Metagenes Correlated Negatively
GO:CC_EXTRACELLULAR_REGION	15	1.68696	0.00513875	0.0184615	0.02	1	2,4,12,13,15	3,7,11,14
GO:CC_ANCHORED_TO_MEMBRANE	90	1.29239	0.03	0.714465	0.814	1	2,4,12,13,15	3,7,11,14
GO:CC_THYLAKOID	115	1.48138	0	0.0665962	0.126	2	1,3,7,11	4,12,15
GO:CC_APOPLAST	104	1.46894	0	0.0554615	0.154	2	1,3,7,11	4,12,15
GO:CC_CHLOROPLAST_THYLAKOID_MEMBRANE	177	1.39031	0	0.0689806	0.338	2	1,3,7,11	4,12,15
GO:CC_PLASTOGLOBULE	46	1.44433	0.003	0.0536249	0.195	2	1,3,7,11	4,12,15
GO:CC_STROMULE	18	1.58256	0.0030426	0.0280385	0.028	2	1,3,7,11	4,12,15
GO:CC_MEMBRANE	347	1.18746	0.007	0.320982	0.95	2	1,3,7,11	4,12,15
GO:CC_CHLOROPLAST_ENVELOPE	159	1.16693	0.047	0.316545	0.977	2	1,3,7,11	4,12,15
GO:CC_NUCLEUS	212	1.25247	0	0.269648	0.623	3	2,5,9,12	1,6,11
GO:CC_PLANT-TYPE_CELL_WALL	67	1.2685	0.006	0.332073	0.556	3	2,5,9,12	1,6,11
GO:CC_PLASMA_MEMBRANE	373	1.11884	0.015	0.766833	0.994	3	2,5,9,12	1,6,11
GO:CC_NUCLEOLUS	16	1.37943	0.0353179	0.15499	0.163	3	2,5,9,12	1,6,11
GO:CC_LIGHT-HARVESTING_COMPLEX	15	2.19273	0	0	0	4	1,7,14	2,13,15
GO:CC_CHLOROPLAST_THYLAKOID_MEMBRANE	229	2.04865	0	0	0	4	1,7,14	2,13,15
GO:CC_THYLAKOID	159	2.0198	0	0	0	4	1,7,14	2,13,15
GO:CC_CHLOROPLAST_PHOTOSYSTEM_II	17	2.00634	0	0	0	4	1,7,14	2,13,15
GO:CC_PLASTOGLOBULE	47	1.93815	0	0	0	4	1,7,14	2,13,15
GO:CC_APOPLAST	110	1.80601	0	0.000333333	0.002	4	1,7,14	2,13,15
GO:CC_STROMULE	23	1.79845	0	0.000285714	0.002	4	1,7,14	2,13,15
GO:CC_CHLOROPLAST_THYLAKOID_LUMEN	57	1.78229	0	0.00025	0.002	4	1,7,14	2,13,15
GO:CC_RIBOSOME	35	1.77589	0	0.000333333	0.003	4	1,7,14	2,13,15
GO:CC_CYTOSOLIC_RIBOSOME	25	1.7487	0	0.0005	0.005	4	1,7,14	2,13,15
GO:CC_THYLAKOID_LUMEN	46	1.7032	0	0.000818182	0.009	4	1,7,14	2,13,15
GO:CC_CHLOROPLAST_ENVELOPE	244	1.63295	0	0.00233333	0.028	4	1,7,14	2,13,15
GO:CC_CHLOROPLAST_STROMA	249	1.53786	0	0.00630049	0.087	4	1,7,14	2,13,15
GO:CC_MEMBRANE	281	1.33103	0	0.0595635	0.603	4	1,7,14	2,13,15
GO:CC_PEROXISOME	24	1.59936	0.002002	0.00331034	0.043	4	1,7,14	2,13,15
GO:CC_CHLOROPLAST_PHOTOSYSTEM_II	17	2.00157	0	0	0	5	3,6,14	13
GO:CC_CHLOROPLAST_THYLAKOID_MEMBRANE	230	1.9095	0	0	0	5	3,6,14	13
GO:CC_THYLAKOID	157	1.90512	0	0	0	5	3,6,14	13
GO:CC_LIGHT-HARVESTING_COMPLEX	15	1.90318	0	0	0	5	3,6,14	13
GO:CC_STROMULE	23	1.8528	0	0	0	5	3,6,14	13
GO:CC_RIBOSOME	33	1.76267	0	0	0	5	3,6,14	13
GO:CC_CHLOROPLAST_THYLAKOID_LUMEN	57	1.74243	0	0	0	5	3,6,14	13
GO:CC_PLASTOGLOBULE	49	1.72035	0	0	0	5	3,6,14	13
GO:CC_APOPLAST	123	1.71481	0	0.000111111	0.001	5	3,6,14	13
GO:CC_THYLAKOID_LUMEN	47	1.70813	0	0.0001	0.001	5	3,6,14	13
GO:CC_PEROXISOME	35	1.67396	0	0.000363636	0.004	5	3,6,14	13
GO:CC_CYTOSOLIC_RIBOSOME	26	1.63887	0	0.000666667	0.008	5	3,6,14	13
GO:CC_CHLOROPLAST_STROMA	264	1.62402	0	0.000692308	0.009	5	3,6,14	13
GO:CC_CHLOROPLAST_ENVELOPE	259	1.58107	0	0.00164532	0.023	5	3,6,14	13
GO:CC_VACUOLE	136	1.35501	0	0.0272285	0.359	5	3,6,14	13
GO:CC_MEMBRANE	293	1.32775	0	0.0358804	0.463	5	3,6,14	13
GO:CC_NUCLEOID	22	1.4394	0.011022	0.0110805	0.157	5	3,6,14	13
GO:CC_CELL_WALL	100	1.22805	0.014	0.10031	0.853	5	3,6,14	13
GO:CC_CHLOROPLAST_THYLAKOID_MEMBRANE	222	1.77747	0	0	0	6	5,9	3,14
GO:CC_THYLAKOID	160	1.7723	0	0	0	6	5,9	3,14
GO:CC_CHLOROPLAST_THYLAKOID_LUMEN	57	1.75299	0	0	0	6	5,9	3,14
GO:CC_CHLOROPLAST_STROMA	260	1.7169	0	0	0	6	5,9	3,14
GO:CC_THYLAKOID_LUMEN	46	1.67171	0	0	0	6	5,9	3,14
GO:CC_CHLOROPLAST_PHOTOSYSTEM_II	17	1.65006	0	0	0	6	5,9	3,14
GO:CC_STROMULE	24	1.64396	0	0	0	6	5,9	3,14
GO:CC_NUCLEOID	22	1.63137	0	0	0	6	5,9	3,14
GO:CC_CHLOROPLAST_ENVELOPE	252	1.62783	0	0	0	6	5,9	3,14
GO:CC_RIBOSOME	91	1.52388	0	0.0007	0.007	6	5,9	3,14
GO:CC_PLASTOGLOBULE	43	1.50837	0	0.000727273	0.008	6	5,9	3,14
GO:CC_APOPLAST	115	1.45711	0	0.00266667	0.032	6	5,9	3,14
GO:CC_MITOCHONDRION	112	1.3209	0	0.0244783	0.28	6	5,9	3,14
GO:CC_MEMBRANE	369	1.10223	0.027	0.387572	0.998	6	5,9	3,14
GO:CC_PLANT-TYPE_CELL_WALL	105	1.41596	0	0.252296	0.238	7	2,4,13,15	1
GO:CC_CELL_WALL	113	1.23319	0.021	0.62055	0.884	7	2,4,13,15	1
GO:CC_APOPLAST	67	1.29256	0.029	0.513026	0.688	7	2,4,13,15	1
GO:CC_NUCLEOLUS	82	1.71361	0	0.000967742	0.001	8	13
GO:CC_CYTOSOLIC_LARGE_RIBOSOMAL_SUBUNIT	55	1.67234	0	0.000483871	0.001	8	13
GO:CC_CYTOSOLIC_SMALL_RIBOSOMAL_SUBUNIT	36	1.52126	0	0.0100101	0.032	8	13
GO:CC_CYTOSOLIC_RIBOSOME	81	1.50858	0	0.00985887	0.042	8	13
GO:CC_RIBOSOME	95	1.40087	0	0.0375605	0.184	8	13
GO:CC_NUCLEUS	225	1.21092	0.003	0.185826	0.87	8	13
GO:CC_MITOCHONDRION	124	1.20731	0.012	0.17696	0.883	8	13
GO:CC_ANCHORED_TO_PLASMA_MEMBRANE	32	1.34444	0.016	0.0547293	0.339	8	13
GO:CC_LARGE_RIBOSOMAL_SUBUNIT	15	1.39544	0.025355	0.0328629	0.192	8	13
GO:CC_CYTOSOL	86	1.18974	0.047	1	0.732	9	3,6
GO:CC_ENDOPLASMIC_RETICULUM	57	1.49126	0	0.0106	0.011	10	11
GO:CC_PLASMA_MEMBRANE	420	1.19085	0.001	0.29997	0.801	10	11
GO:CC_APOPLAST	56	1.35227	0.003	0.0634399	0.125	10	11
GO:CC_CELL_WALL	111	1.26432	0.004	0.13377	0.439	10	11
GO:CC_PLANT-TYPE_CELL_WALL	56	1.28289	0.011	0.13	0.346	10	11
GO:CC_CYTOSOL	98	1.16305	0.043	0.300705	0.89	10	11
GO:CC_VACUOLE	121	1.14671	0.045	0.28542	0.935	10	11
GO:CC_CELL_WALL	131	1.39467	0	0.278609	0.276	11	2,12,10	1,3
GO:CC_PLANT-TYPE_CELL_WALL	105	1.2361	0.018	0.724882	0.816	11	2,12,10	1,3
GO:CC_CYTOSOL	99	1.19708	0.03	0.712912	0.923	11	2,12,10	1,3
GO:CC_PLANT-TYPE_CELL_WALL	116	1.65069	0	0.00778551	0.019	12	1,3,11	2
GO:CC_CYTOSOLIC_LARGE_RIBOSOMAL_SUBUNIT	55	1.62261	0	0.00792613	0.028	12	1,3,11	2
GO:CC_CYTOSOLIC_RIBOSOME	81	1.57336	0	0.0114801	0.055	12	1,3,11	2
GO:CC_ANCHORED_TO_MEMBRANE	104	1.44999	0	0.0070171	0.217	12	1,3,11	2
GO:CC_CELL_WALL	145	1.41237	0	0.010547	0.309	12	1,3,11	2
GO:CC_CYTOSOLIC_SMALL_RIBOSOMAL_SUBUNIT	36	1.50961	0.002	0.015848	0.114	12	1,3,11	2
GO:CC_RIBOSOME	96	1.35421	0.003	0.0680921	0.498	12	1,3,11	2
GO:CC_PEROXISOME	18	1.5432	0.00707786	0.0126256	0.075	12	1,3,11	2
GO:CC_NUCLEOLUS	82	1.2964	0.009	0.109666	0.72	12	1,3,11	2
GO:CC_ANCHORED_TO_PLASMA_MEMBRANE	42	1.39895	0.013	0.011795	0.343	12	1,3,11	2
GO:CC_NUCLEUS	300	1.17545	0.015	0.326409	0.989	12	1,3,11	2
GO:CC_GOLGI_APPARATUS	18	1.47885	0.0182002	0.0186209	0.151	12	1,3,11	2
GO:CC_EXTRACELLULAR_REGION	22	1.40109	0.0360721	0.0145518	0.338	12	1,3,11	2
GO:CC_NUCLEOID	20	1.47117	0.0110775	0.116515	0.112	13	1,7,8,14	4,5,15
GO:CC_PLANT-TYPE_CELL_WALL	87	1.19897	0.047	0.0904013	0.955	13	1,7,8,14	4,5,15
GO:CC_LIGHT-HARVESTING_COMPLEX	15	1.86142	0	0	0	14	4,5,13	1,6
GO:CC_CHLOROPLAST_PHOTOSYSTEM_II	16	1.8592	0	0	0	14	4,5,13	1,6
GO:CC_PLASTOGLOBULE	49	1.79685	0	0	0	14	4,5,13	1,6
GO:CC_CHLOROPLAST_THYLAKOID_MEMBRANE	222	1.76154	0	0	0	14	4,5,13	1,6
GO:CC_THYLAKOID	158	1.71387	0	0.000182353	0.001	14	4,5,13	1,6
GO:CC_THYLAKOID_LUMEN	45	1.58667	0	0.000607843	0.004	14	4,5,13	1,6
GO:CC_APOPLAST	113	1.52415	0	0.00171301	0.015	14	4,5,13	1,6
GO:CC_CHLOROPLAST_STROMA	263	1.31001	0	0.0558077	0.433	14	4,5,13	1,6
GO:CC_MEMBRANE	362	1.22627	0	0.147	0.81	14	4,5,13	1,6
GO:CC_CHLOROPLAST_THYLAKOID_LUMEN	57	1.60617	0	0.000117647	0.004	14	4,5,13	1,6
GO:CC_CHLOROPLAST_ENVELOPE	241	1.52374	0	0.000428253	0.015	14	4,5,13	1,6
GO:CC_PEROXISOME	33	1.4879	0	0.00102396	0.037	14	4,5,13	1,6
GO:CC_STROMULE	23	1.5492	0.001	0.000915712	0.007	14	4,5,13	1,6
GO:CC_ENDOPLASMIC_RETICULUM	42	1.20872	0.04	0.473548	0.637	15	1,7	2,4,13
GO:CC_ANCHORED_TO_MEMBRANE	54	1.19165	0.049	0.402215	0.723	15	1,7	2,4,13

## Sheet: Correlation Matrix and P-values
Correlation Matrix (Kendall-Tau coefficients)
	Metagene 1	Metagene 2	Metagene 3	Metagene 4	Metagene 5	Metagene 6	Metagene 7	Metagene 8	Metagene 9	Metagene 10	Metagene 11	Metagene 12	Metagene 13	Metagene 14	Metagene 15
Metagene 1	1	-0.69683	-0.65214	-0.011507	0.051044	-0.064484	0.28875	-0.22272	0.21503	-0.27072	-0.075658	0.041194	-0.22808	0.26639	0.2208
Metagene 2	-0.69683	1	0.58194	0.053629	-0.0021417	0.097597	-0.2917	0.1843	-0.22731	0.3336	0.060734	-0.067662	0.25642	-0.23053	-0.19687
Metagene 3	-0.65214	0.58194	1	0.033184	-0.0060818	0.012691	-0.17541	0.29251	-0.13473	0.19694	0.063932	-0.11523	0.23154	-0.24878	-0.21843
Metagene 4	-0.011507	0.053629	0.033184	1	0.14762	-0.016766	-0.098301	0.23108	-0.28704	0.088839	-0.56998	-0.17988	0.11359	-0.06627	-0.35003
Metagene 5	0.051044	-0.0021417	-0.0060818	0.14762	1	-0.12416	-0.018683	0.083907	-0.20282	0.066709	-0.22093	-0.080179	-0.19646	-0.14305	-0.16902
Metagene 6	-0.064484	0.097597	0.012691	-0.016766	-0.12416	1	-0.32531	-0.10323	-0.088551	0.062995	0.073263	0.024896	-0.10614	0.046251	0.030381
Metagene 7	0.28875	-0.2917	-0.17541	-0.098301	-0.018683	-0.32531	1	-0.16993	0.29132	-0.31824	0.052481	0.060741	-0.18016	0.15334	0.11451
Metagene 8	-0.22272	0.1843	0.29251	0.23108	0.083907	-0.10323	-0.16993	1	-0.14276	0.13914	-0.12513	-0.42004	0.21684	-0.27949	-0.2352
Metagene 9	0.21503	-0.22731	-0.13473	-0.28704	-0.20282	-0.088551	0.29132	-0.14276	1	-0.47338	0.25629	0.10006	-0.085054	0.16086	0.15298
Metagene 10	-0.27072	0.3336	0.19694	0.088839	0.066709	0.062995	-0.31824	0.13914	-0.47338	1	-0.10135	-0.10159	0.13201	-0.16799	-0.062208
Metagene 11	-0.075658	0.060734	0.063932	-0.56998	-0.22093	0.073263	0.052481	-0.12513	0.25629	-0.10135	1	0.13671	0.013867	-0.052365	0.28446
Metagene 12	0.041194	-0.067662	-0.11523	-0.17988	-0.080179	0.024896	0.060741	-0.42004	0.10006	-0.10159	0.13671	1	-0.10796	0.12877	0.18652
Metagene 13	-0.22808	0.25642	0.23154	0.11359	-0.19646	-0.10614	-0.18016	0.21684	-0.085054	0.13201	0.013867	-0.10796	1	-0.22054	-0.05642
Metagene 14	0.26639	-0.23053	-0.24878	-0.06627	-0.14305	0.046251	0.15334	-0.27949	0.16086	-0.16799	-0.052365	0.12877	-0.22054	1	0.088959
Metagene 15	0.2208	-0.19687	-0.21843	-0.35003	-0.16902	0.030381	0.11451	-0.2352	0.15298	-0.062208	0.28446	0.18652	-0.05642	0.088959	1
P-value Matrix
	Metagene 1	Metagene 2	Metagene 3	Metagene 4	Metagene 5	Metagene 6	Metagene 7	Metagene 8	Metagene 9	Metagene 10	Metagene 11	Metagene 12	Metagene 13	Metagene 14	Metagene 15
Metagene 1	0	0	0	0.064698	1.8279e-16	2.7351e-25	0	3.9212e-278	6.2075e-255	0	1.2788e-33	8.8681e-11	1.2158e-296	0	1.377e-272
Metagene 2	0	0	0	1.0233e-17	0.73092	2.9886e-55	0	1.8838e-189	3.9317e-282	0	4.5603e-22	2.8297e-26	0	1.4126e-296	3.0846e-215
Metagene 3	0	0	0	1.0204e-07	0.32699	0.041011	2.1415e-172	0	3.6515e-101	5.0423e-212	1.9108e-24	1.9508e-73	3.565e-305	0	2.1281e-266
Metagene 4	0.064698	1.0233e-17	1.0204e-07	0	3.6257e-128	0.0062788	8.7558e-57	3.5905e-306	0	1.0358e-45	0	1.7706e-180	8.8397e-77	5.8698e-27	0
Metagene 5	1.8279e-16	0.73092	0.32699	3.6257e-128	0	6.5757e-92	0.0024265	2.1671e-42	1.8857e-234	9.4888e-27	1.1099e-281	1.1335e-37	7.5733e-228	3.0144e-120	7.9622e-166
Metagene 6	2.7351e-25	2.9886e-55	0.041011	0.0062788	6.5757e-92	0	0	4.0103e-63	3.8727e-46	5.4904e-24	1.4792e-32	6.9045e-05	9.2971e-68	5.0275e-14	8.2927e-07
Metagene 7	0	0	2.1415e-172	8.7558e-57	0.0024265	0	0	8.2602e-165	0	0	3.3131e-17	6.4354e-22	3.4023e-188	3.4504e-135	1.098e-75
Metagene 8	3.9212e-278	1.8838e-189	0	3.5905e-306	2.1671e-42	4.0103e-63	8.2602e-165	0	2.3346e-115	9.8009e-109	2.6696e-90	0	1.0059e-272	0	0
Metagene 9	6.2075e-255	3.9317e-282	3.6515e-101	0	1.8857e-234	3.8727e-46	0	2.3346e-115	0	0	0	7.6524e-56	7.7909e-43	1.382e-146	9.0954e-132
Metagene 10	0	0	5.0423e-212	1.0358e-45	9.4888e-27	5.4904e-24	0	9.8009e-109	0	0	2.2633e-58	5.0659e-57	9.4247e-100	2.5556e-158	4.6196e-23
Metagene 11	1.2788e-33	4.5603e-22	1.9108e-24	0	1.1099e-281	1.4792e-32	3.3131e-17	2.6696e-90	0	2.2633e-58	0	4.7174e-104	0.024293	2.8599e-17	0
Metagene 12	8.8681e-11	2.8297e-26	1.9508e-73	1.7706e-180	1.1335e-37	6.9045e-05	6.4354e-22	0	7.6524e-56	5.0659e-57	4.7174e-104	0	6.0695e-67	2.9225e-93	4.7452e-192
Metagene 13	1.2158e-296	0	3.565e-305	8.8397e-77	7.5733e-228	9.2971e-68	3.4023e-188	1.0059e-272	7.7909e-43	9.4247e-100	0.024293	6.0695e-67	0	2.5156e-283	4.8595e-20
Metagene 14	0	1.4126e-296	0	5.8698e-27	3.0144e-120	5.0275e-14	3.4504e-135	0	1.382e-146	2.5556e-158	2.8599e-17	2.9225e-93	2.5156e-283	0	8.9193e-47
Metagene 15	1.377e-272	3.0846e-215	2.1281e-266	0	7.9622e-166	8.2927e-07	1.098e-75	0	9.0954e-132	4.6196e-23	0	4.7452e-192	4.8595e-20	8.9193e-47	0

## Sheet: Metagene 1
NAME	SIZE	NES	NOM p-val	FDR q-val	FWER p-val	factor
GO:CC_EXTRACELLULAR_REGION	15	1.68696	0.00513875	0.0184615	0.02	1
GO:CC_ANCHORED_TO_MEMBRANE	90	1.29239	0.03	0.714465	0.814	1
GO:CC_PLANT-TYPE_CELL_WALL	86	1.13	0.197	1	0.999	1
GO:CC_INTEGRAL_TO_MEMBRANE	19	1.11963	0.311426	1	1	1
GO:CC_PEROXISOME	24	1.11915	0.303337	1	1	1
GO:CC_CYTOSOL	111	1.11865	0.212	0.970504	1	1
GO:CC_CYTOSOLIC_RIBOSOME	69	1.05995	0.343	1	1	1
GO:CC_CELL_WALL	128	1.01665	0.443	1	1	1
GO:CC_APOPLAST	48	1.00467	0.483	1	1	1
GO:CC_CYTOSOLIC_SMALL_RIBOSOMAL_SUBUNIT	34	0.949949	0.584	1	1	1
GO:CC_MEMBRANE	300	0.888756	0.881	1	1	1
GO:CC_ENDOPLASMIC_RETICULUM	80	0.887779	0.764	1	1	1
GO:CC_GOLGI_APPARATUS	23	0.860146	0.710553	1	1	1
GO:CC_NUCLEOLUS	84	0.852091	0.819	1	1	1
GO:CC_VACUOLE	145	0.789958	0.956	1	1	1
GO:CC_INTRACELLULAR	22	0.762035	0.841734	1	1	1
GO:CC_MITOCHONDRION	112	0.727517	0.972	1	1	1
GO:CC_CYTOPLASM	76	0.717496	0.963	1	1	1
GO:CC_NUCLEUS	272	0.699058	0.998	1	1	1
GO:CC_ANCHORED_TO_PLASMA_MEMBRANE	29	0.581249	0.970884	1	1	1
GO:CC_CHLOROPLAST	183	0.552643	1	1	1	1
GO:CC_PLASTID	18	0.516239	0.989879	1	1	1
GO:CC_CYTOSOLIC_LARGE_RIBOSOMAL_SUBUNIT	53	1.05768	0.37037	0.347386	1	1
GO:CC_CHLOROPLAST_ENVELOPE	31	0.457958	0.996985	0.921827	1	1

## Sheet: Metagene 2
NAME	SIZE	NES	NOM p-val	FDR q-val	FWER p-val	factor
GO:CC_STROMULE	18	1.58256	0.0030426	0.0280385	0.028	2
GO:CC_THYLAKOID	115	1.48138	0	0.0665962	0.126	2
GO:CC_APOPLAST	104	1.46894	0	0.0554615	0.154	2
GO:CC_PLASTOGLOBULE	46	1.44433	0.003	0.0536249	0.195	2
GO:CC_LIGHT-HARVESTING_COMPLEX	15	1.39324	0.0516194	0.0789691	0.326	2
GO:CC_CHLOROPLAST_THYLAKOID_MEMBRANE	177	1.39031	0	0.0689806	0.338	2
GO:CC_CHLOROPLAST_PHOTOSYSTEM_II	16	1.31968	0.0915565	0.116	0.553	2
GO:CC_PEROXISOME	36	1.30156	0.052	0.121913	0.622	2
GO:CC_MEMBRANE	347	1.18746	0.007	0.320982	0.95	2
GO:CC_CHLOROPLAST_STROMA	152	1.16792	0.061	0.344999	0.976	2
GO:CC_CHLOROPLAST_ENVELOPE	159	1.16693	0.047	0.316545	0.977	2
GO:CC_THYLAKOID_LUMEN	36	1.15619	0.197	0.321842	0.982	2
GO:CC_VACUOLE	152	1.15524	0.071	0.300331	0.986	2
GO:CC_PLANT-TYPE_CELL_WALL	91	1.11249	0.194	0.406407	0.999	2
GO:CC_CHLOROPLAST_THYLAKOID_LUMEN	45	1.10339	0.234234	0.411222	0.999	2
GO:CC_CYTOPLASM	78	1.07267	0.292	0.492934	1	2
GO:CC_CELL_WALL	112	1.03155	0.378	0.636077	1	2
GO:CC_CYTOSOLIC_RIBOSOME	19	0.996167	0.501507	0.751899	1	2
GO:CC_ANCHORED_TO_PLASMA_MEMBRANE	16	0.992464	0.481707	0.727222	1	2
GO:CC_MITOCHONDRION	104	0.97881	0.562	0.744853	1	2
GO:CC_GOLGI_APPARATUS	19	0.910574	0.656218	0.942427	1	2
GO:CC_CYTOSOL	102	0.897514	0.813	0.936298	1	2
GO:CC_NUCLEUS	256	0.876876	0.94	0.942787	1	2
GO:CC_ANCHORED_TO_MEMBRANE	63	0.862948	0.829	0.930551	1	2
GO:CC_ENDOPLASMIC_RETICULUM	58	0.844737	0.864	0.924492	1	2
GO:CC_EXTRACELLULAR_REGION	20	0.744533	0.888666	0.986874	1	2
GO:CC_PLASTID	25	0.556739	0.992958	0.995611	1	2

## Sheet: Metagene 3
NAME	SIZE	NES	NOM p-val	FDR q-val	FWER p-val	factor
GO:CC_NUCLEOLUS	16	1.37943	0.0353179	0.15499	0.163	3
GO:CC_PLANT-TYPE_CELL_WALL	67	1.2685	0.006	0.332073	0.556	3
GO:CC_NUCLEUS	212	1.25247	0	0.269648	0.623	3
GO:CC_ANCHORED_TO_MEMBRANE	52	1.17484	0.084	0.512548	0.922	3
GO:CC_PLASMA_MEMBRANE	373	1.11884	0.015	0.766833	0.994	3
GO:CC_CELL_WALL	91	1.05155	0.318	1	1	3
GO:CC_CYTOSOL	74	1.02051	0.417	1	1	3
GO:CC_PEROXISOME	30	0.967127	0.571	1	1	3
GO:CC_PLASTID	20	0.950916	0.61986	1	1	3
GO:CC_ANCHORED_TO_PLASMA_MEMBRANE	22	0.928008	0.658291	1	1	3
GO:CC_MEMBRANE	231	0.876868	0.969	1	1	3
GO:CC_VACUOLE	109	0.777615	0.985	1	1	3
GO:CC_PLASTOGLOBULE	24	0.534239	0.993	1	1	3
GO:CC_CHLOROPLAST_THYLAKOID_MEMBRANE	79	0.408316	1	1	1	3
GO:CC_CHLOROPLAST_ENVELOPE	123	0.361637	1	1	1	3
GO:CC_CHLOROPLAST	442	0.346327	1	1	1	3
GO:CC_CYTOPLASM	58	1.11675	0.164	0.217316	0.994	3
GO:CC_ENDOPLASMIC_RETICULUM	39	1.01294	0.485	0.536122	1	3
GO:CC_MITOCHONDRION	85	0.948021	0.687	0.745515	1	3
GO:CC_APOPLAST	59	0.793004	0.942	0.974549	1	3
GO:CC_EXTRACELLULAR_REGION	15	0.702898	0.914807	0.973494	1	3
GO:CC_THYLAKOID	51	0.295025	1	0.956522	1	3

## Sheet: Metagene 4
NAME	SIZE	NES	NOM p-val	FDR q-val	FWER p-val	factor
GO:CC_LIGHT-HARVESTING_COMPLEX	15	2.19273	0	0	0	4
GO:CC_CHLOROPLAST_THYLAKOID_MEMBRANE	229	2.04865	0	0	0	4
GO:CC_THYLAKOID	159	2.0198	0	0	0	4
GO:CC_CHLOROPLAST_PHOTOSYSTEM_II	17	2.00634	0	0	0	4
GO:CC_PLASTOGLOBULE	47	1.93815	0	0	0	4
GO:CC_APOPLAST	110	1.80601	0	0.000333333	0.002	4
GO:CC_STROMULE	23	1.79845	0	0.000285714	0.002	4
GO:CC_CHLOROPLAST_THYLAKOID_LUMEN	57	1.78229	0	0.00025	0.002	4
GO:CC_RIBOSOME	35	1.77589	0	0.000333333	0.003	4
GO:CC_CYTOSOLIC_RIBOSOME	25	1.7487	0	0.0005	0.005	4
GO:CC_THYLAKOID_LUMEN	46	1.7032	0	0.000818182	0.009	4
GO:CC_CHLOROPLAST_ENVELOPE	244	1.63295	0	0.00233333	0.028	4
GO:CC_PEROXISOME	24	1.59936	0.002002	0.00331034	0.043	4
GO:CC_CHLOROPLAST_STROMA	249	1.53786	0	0.00630049	0.087	4
GO:CC_MEMBRANE	281	1.33103	0	0.0595635	0.603	4
GO:CC_NUCLEOID	21	1.07848	0.344758	0.543139	1	4
GO:CC_MITOCHONDRION	90	1.01603	0.437	0.788664	1	4
GO:CC_VACUOLE	99	0.979274	0.559	0.914011	1	4
GO:CC_PLANT-TYPE_CELL_WALL	80	0.887456	0.794	1	1	4
GO:CC_CELL_WALL	86	0.883883	0.809	1	1	4
GO:CC_EXTRACELLULAR_REGION	16	0.871383	0.703779	1	1	4
GO:CC_CYTOPLASM	55	0.84818	0.837	1	1	4
GO:CC_NUCLEUS	208	0.84608	0.957	1	1	4
GO:CC_ENDOPLASMIC_RETICULUM	35	0.80797	0.862725	1	1	4
GO:CC_CYTOSOL	49	0.798162	0.894	1	1	4
GO:CC_ANCHORED_TO_PLASMA_MEMBRANE	33	0.710701	0.944	1	1	4
GO:CC_PLASMA_MEMBRANE	281	0.643328	1	1	1	4
GO:CC_ANCHORED_TO_MEMBRANE	65	0.608826	0.995	1	1	4
GO:CC_PLASTID	34	0.605771	0.985	1	1	4
GO:CC_NUCLEOLUS	15	0.558109	0.971458	0.994495	1	4

## Sheet: Metagene 5
NAME	SIZE	NES	NOM p-val	FDR q-val	FWER p-val	factor
GO:CC_CHLOROPLAST_PHOTOSYSTEM_II	17	2.00157	0	0	0	5
GO:CC_CHLOROPLAST_THYLAKOID_MEMBRANE	230	1.9095	0	0	0	5
GO:CC_THYLAKOID	157	1.90512	0	0	0	5
GO:CC_LIGHT-HARVESTING_COMPLEX	15	1.90318	0	0	0	5
GO:CC_STROMULE	23	1.8528	0	0	0	5
GO:CC_RIBOSOME	33	1.76267	0	0	0	5
GO:CC_CHLOROPLAST_THYLAKOID_LUMEN	57	1.74243	0	0	0	5
GO:CC_PLASTOGLOBULE	49	1.72035	0	0	0	5
GO:CC_APOPLAST	123	1.71481	0	0.000111111	0.001	5
GO:CC_THYLAKOID_LUMEN	47	1.70813	0	0.0001	0.001	5
GO:CC_PEROXISOME	35	1.67396	0	0.000363636	0.004	5
GO:CC_CYTOSOLIC_RIBOSOME	26	1.63887	0	0.000666667	0.008	5
GO:CC_CHLOROPLAST_STROMA	264	1.62402	0	0.000692308	0.009	5
GO:CC_CHLOROPLAST_ENVELOPE	259	1.58107	0	0.00164532	0.023	5
GO:CC_NUCLEOID	22	1.4394	0.011022	0.0110805	0.157	5
GO:CC_VACUOLE	136	1.35501	0	0.0272285	0.359	5
GO:CC_MEMBRANE	293	1.32775	0	0.0358804	0.463	5
GO:CC_CELL_WALL	100	1.22805	0.014	0.10031	0.853	5
GO:CC_PLANT-TYPE_CELL_WALL	84	1.14064	0.118	0.230424	0.993	5
GO:CC_CYTOSOL	62	1.00304	0.48	0.722173	1	5
GO:CC_ANCHORED_TO_PLASMA_MEMBRANE	23	0.986746	0.531124	0.76367	1	5
GO:CC_MITOCHONDRION	119	0.962581	0.634	0.837431	1	5
GO:CC_CYTOPLASM	63	0.948216	0.651	0.856621	1	5
GO:CC_PLASTID	33	0.940785	0.611	0.847464	1	5
GO:CC_NUCLEUS	193	0.932123	0.801	0.843205	1	5
GO:CC_NUCLEOLUS	25	0.696	0.949	1	1	5
GO:CC_ANCHORED_TO_MEMBRANE	50	0.612354	0.999	1	1	5
GO:CC_ENDOPLASMIC_RETICULUM	43	0.605143	0.998	1	1	5
GO:CC_EXTRACELLULAR_REGION	15	0.573322	0.980866	1	1	5
GO:CC_PLASMA_MEMBRANE	331	0.534215	1	0.998531	1	5

## Sheet: Metagene 6
NAME	SIZE	NES	NOM p-val	FDR q-val	FWER p-val	factor
GO:CC_CHLOROPLAST_THYLAKOID_MEMBRANE	222	1.77747	0	0	0	6
GO:CC_THYLAKOID	160	1.7723	0	0	0	6
GO:CC_CHLOROPLAST_THYLAKOID_LUMEN	57	1.75299	0	0	0	6
GO:CC_CHLOROPLAST_STROMA	260	1.7169	0	0	0	6
GO:CC_THYLAKOID_LUMEN	46	1.67171	0	0	0	6
GO:CC_CHLOROPLAST_PHOTOSYSTEM_II	17	1.65006	0	0	0	6
GO:CC_STROMULE	24	1.64396	0	0	0	6
GO:CC_NUCLEOID	22	1.63137	0	0	0	6
GO:CC_CHLOROPLAST_ENVELOPE	252	1.62783	0	0	0	6
GO:CC_RIBOSOME	91	1.52388	0	0.0007	0.007	6
GO:CC_PLASTOGLOBULE	43	1.50837	0	0.000727273	0.008	6
GO:CC_APOPLAST	115	1.45711	0	0.00266667	0.032	6
GO:CC_MITOCHONDRION	112	1.3209	0	0.0244783	0.28	6
GO:CC_PLASTID	33	1.16274	0.17	0.212356	0.96	6
GO:CC_PEROXISOME	29	1.12374	0.238	0.321779	0.997	6
GO:CC_MEMBRANE	369	1.10223	0.027	0.387572	0.998	6
GO:CC_CYTOSOLIC_RIBOSOME	78	0.966176	0.635	1	1	6
GO:CC_PLANT-TYPE_CELL_WALL	111	0.901635	0.843	1	1	6
GO:CC_CELL_WALL	135	0.823521	0.976	1	1	6
GO:CC_CYTOPLASM	73	0.821772	0.934	1	1	6
GO:CC_ANCHORED_TO_PLASMA_MEMBRANE	39	0.812507	0.894	1	1	6
GO:CC_CYTOSOLIC_SMALL_RIBOSOMAL_SUBUNIT	33	0.798196	0.895	1	1	6
GO:CC_VACUOLE	126	0.738824	0.999	1	1	6
GO:CC_NUCLEUS	246	0.728025	1	1	1	6
GO:CC_ANCHORED_TO_MEMBRANE	99	0.724198	0.998	1	1	6
GO:CC_INTRACELLULAR	18	0.709351	0.922613	1	1	6
GO:CC_INTEGRAL_TO_MEMBRANE	16	0.664576	0.953252	1	1	6
GO:CC_CYTOSOL	76	0.572999	1	1	1	6
GO:CC_CYTOSOLIC_LARGE_RIBOSOMAL_SUBUNIT	54	0.567756	1	1	1	6
GO:CC_EXTRACELLULAR_REGION	15	0.500451	0.993952	1	1	6
GO:CC_NUCLEOLUS	58	0.494468	1	1	1	6
GO:CC_PLASMA_MEMBRANE	416	0.452105	1	1	1	6
GO:CC_ENDOPLASMIC_RETICULUM	49	0.444726	1	0.999606	1	6

## Sheet: Metagene 7
NAME	SIZE	NES	NOM p-val	FDR q-val	FWER p-val	factor
GO:CC_PLANT-TYPE_CELL_WALL	105	1.41596	0	0.252296	0.238	7
GO:CC_APOPLAST	67	1.29256	0.029	0.513026	0.688	7
GO:CC_CELL_WALL	113	1.23319	0.021	0.62055	0.884	7
GO:CC_MITOCHONDRION	66	1.17688	0.108	0.787123	0.978	7
GO:CC_ENDOPLASMIC_RETICULUM	59	1.1677	0.131	0.688743	0.986	7
GO:CC_PLASTOGLOBULE	31	1.09663	0.314	1	0.999	7
GO:CC_CYTOPLASM	76	1.09534	0.254	0.937719	0.999	7
GO:CC_CYTOSOL	72	1.06144	0.335	1	1	7
GO:CC_VACUOLE	124	1.04223	0.373	1	1	7
GO:CC_EXTRACELLULAR_REGION	18	1.03004	0.44929	1	1	7
GO:CC_NUCLEUS	274	1.01828	0.407	1	1	7
GO:CC_MEMBRANE	337	1.00197	0.502	1	1	7
GO:CC_CYTOSOLIC_RIBOSOME	18	0.960109	0.572727	1	1	7
GO:CC_ANCHORED_TO_MEMBRANE	98	0.943765	0.672	1	1	7
GO:CC_PLASMA_MEMBRANE	418	0.937241	0.851	1	1	7
GO:CC_CHLOROPLAST_THYLAKOID_MEMBRANE	156	0.916479	0.792	1	1	7
GO:CC_THYLAKOID_LUMEN	33	0.885244	0.711712	1	1	7
GO:CC_CHLOROPLAST_ENVELOPE	151	0.876451	0.881	1	1	7
GO:CC_CHLOROPLAST_THYLAKOID_LUMEN	42	0.857259	0.803	1	1	7
GO:CC_ANCHORED_TO_PLASMA_MEMBRANE	32	0.843379	0.801404	1	1	7
GO:CC_THYLAKOID	94	0.814158	0.938	1	1	7
GO:CC_INTEGRAL_TO_MEMBRANE	17	0.800222	0.802444	1	1	7
GO:CC_PEROXISOME	28	0.766556	0.873747	1	1	7
GO:CC_NUCLEOLUS	20	0.728757	0.876643	1	1	7
GO:CC_GOLGI_APPARATUS	16	0.638944	0.941414	1	1	7
GO:CC_CHLOROPLAST_STROMA	133	0.516876	1	0.996998	1	7

[truncated: 8 more sheets: Metagene 8, Metagene 9, Metagene 10, Metagene 11, Metagene 12, Metagene 13, Metagene 14, Metagen 15]
