# Supplementary material for: Identification of metagenes and their Interactions through Large-scale Analysis of Arabidopsis Gene Expression Data
Source: BMC Genomics. 2012 Jun 13;13:237. doi: 10.1186/1471-2164-13-237 (PMC3536586; doi:10.1186/1471-2164-13-237)
Supplement: Additional file 4 — GOMF. Excel spreadsheet containing GSEA Enrichment results for Molecular Functions. [file 1471-2164-13-237-S4.xlsx]

## Sheet: nom pval <= 0.01
NAME	SIZE	NES	NOM p-val	FDR q-val	FWER p-val	Metagene	Metagenes Correlated Positively	Metagenes Correlated Negatively
PEROXIDASE ACTIVITY	47	2.2411	0	0	0	1	2,4,12,13,15	3,7,11,14
LIPID BINDING	26	2.1313	0	0	0	1	2,4,12,13,15	3,7,11,14
OXIDOREDUCTASE ACTIVITY	28	1.61189	0.00402414	0.0609455	0.178	1	2,4,12,13,15	3,7,11,14
GLUTATHIONE TRANSFERASE ACTIVITY	24	1.55521	0.00707786	0.0873086	0.315	1	2,4,12,13,15	3,7,11,14
ATPASE ACTIVITY: COUPLED TO TRANSMEMBRANE MOVEMENT OF SUBSTANCES	31	1.51067	0.0080402	0.11377	0.457	1	2,4,12,13,15	3,7,11,14
OXYGEN BINDING	59	1.4333	0.009	0.148303	0.733	1	2,4,12,13,15	3,7,11,14
NUCLEIC ACID BINDING	22	1.47795	0	0.0298095	0.06	3	2,5,9,12	1,6,11
CALCIUM ION BINDING	43	1.40951	0	0.0874685	0.237	3	2,5,9,12	1,6,11
TRANSCRIPTION FACTOR ACTIVITY	322	1.22245	0	0.392212	0.98	3	2,5,9,12	1,6,11
KINASE ACTIVITY	185	1.22154	0	0.355536	0.98	3	2,5,9,12	1,6,11
TRANSCRIPTION ACTIVATOR ACTIVITY	26	1.54964	0.001001	0.0136667	0.014	3	2,5,9,12	1,6,11
DNA BINDING	189	1.21237	0.003	0.327494	0.986	3	2,5,9,12	1,6,11
PROTEIN BINDING	165	1.21308	0.004	0.354154	0.986	3	2,5,9,12	1,6,11
CHLOROPHYLL BINDING	20	2.04955	0	0	0	4	1,7,14	2,13,15
STRUCTURAL CONSTITUENT OF RIBOSOME	45	1.89097	0	0	0	4	1,7,14	2,13,15
LIPID BINDING	22	1.52334	0.00700701	0.0849793	0.228	4	1,7,14	2,13,15
CARBOXYLESTERASE ACTIVITY	36	1.45168	0.00700701	0.141199	0.435	4	1,7,14	2,13,15
CHLOROPHYLL BINDING	18	1.91392	0	0	0	5	3,6,14	13
STRUCTURAL CONSTITUENT OF RIBOSOME	43	1.91364	0	0	0	5	3,6,14	13
PEPTIDYL-PROLYL CIS-TRANS ISOMERASE ACTIVITY	21	1.55891	0.00300903	0.0156427	0.048	5	3,6,14	13
PEPTIDYL-PROLYL CIS-TRANS ISOMERASE ACTIVITY	20	1.6322	0	0	0	6	5,9	3,14
RNA BINDING	38	1.61278	0	0	0	6	5,9	3,14
STRUCTURAL CONSTITUENT OF RIBOSOME	129	1.52577	0	0.00589362	0.024	6	5,9	3,14
CHLOROPHYLL BINDING	18	1.52736	0.00100503	0.00753191	0.023	6	5,9	3,14
HYDROLASE ACTIVITY: ACTING ON GLYCOSYL BONDS	25	1.65044	0	0.031491	0.03	7	2,4,13,15	1
ZINC ION BINDING	92	1.33237	0.002	0.0485974	0.888	7	2,4,13,15	1
TRANSCRIPTION REGULATOR ACTIVITY	23	1.54629	0.004004	0.0842287	0.151	7	2,4,13,15	1
NUCLEOTIDE BINDING	21	1.79577	0	0	0	8	13
CARBOXYLESTERASE ACTIVITY	45	1.57052	0	0.0171783	0.036	8	13
STRUCTURAL CONSTITUENT OF RIBOSOME	139	1.47687	0	0.0396518	0.153	8	13
DNA BINDING	213	1.23806	0	0.325511	0.967	8	13
MICROTUBULE MOTOR ACTIVITY	18	1.48169	0.00904523	0.0503294	0.145	8	13
PROTEIN SERINE/THREONINE KINASE ACTIVITY	31	1.54678	0	0.00601351	0.012	10	11
KINASE ACTIVITY	209	1.29626	0	0.246616	0.719	10	11
ELECTRON CARRIER ACTIVITY	15	1.584	0.00100806	0.00802703	0.008	10	11
LIPID BINDING	18	1.43961	0.00301205	0.0484053	0.136	10	11
LIPID BINDING	35	1.85433	0	0	0	11	2,10,12	1,3
PEROXIDASE ACTIVITY	50	1.77236	0	0	0	11	2,10,12	1,3
OXYGEN BINDING	86	1.33845	0.002	0.188568	0.684	11	2,10,12	1,3
OXIDOREDUCTASE ACTIVITY: ACTING ON PAIRED DONORS: WITH INCORPORATION OR REDUCTION OF MOLECULAR OXYGEN: 2-OXOGLUTARATE AS ONE DONOR: AND INCORPORATION OF ONE ATOM EACH OF OXYGEN INTO BOTH DONORS	16	1.59405	0.00201816	0.00849275	0.026	11	2,10,12	1,3
OXIDOREDUCTASE ACTIVITY	48	1.36552	0.009	0.160753	0.549	11	2,10,12	1,3
GLUTATHIONE TRANSFERASE ACTIVITY	29	1.39696	0.01	0.139908	0.435	11	2,10,12	1,3
PECTINESTERASE ACTIVITY	20	1.96768	0	0	0	12	1,3,11	2
STRUCTURAL CONSTITUENT OF RIBOSOME	139	1.42064	0.001	0.236952	0.531	12	1,3,11	2
HYDROLASE ACTIVITY: HYDROLYZING O-GLYCOSYL COMPOUNDS	57	1.38301	0.006	0.153599	0.688	12	1,3,11	2
HYDROLASE ACTIVITY: ACTING ON GLYCOSYL BONDS	23	1.56567	0.00601202	0.0585827	0.118	12	1,3,11	2
CARBOXYLESTERASE ACTIVITY	40	1.41738	0.004	0.523096	0.418	13	1,7,8,14	4,5,15
OXYGEN BINDING	68	1.31759	0.007	0.418556	0.837	13	1,7,8,14	4,5,15
PROTEIN SERINE/THREONINE KINASE ACTIVITY	51	1.35454	0.01	0.553565	0.684	13	1,7,8,14	4,5,15
TRANSFERASE ACTIVITY: TRANSFERRING GLYCOSYL GROUPS	84	1.29743	0.01	0.412287	0.89	13	1,7,8,14	4,5,15
CHLOROPHYLL BINDING	20	1.85989	0	0	0	14	4,5,13	1,6
PEROXIDASE ACTIVITY	39	1.3763	0.004	0.252285	0.223	15	1,7	2,4,13

## Sheet: nom pval <= 0.05
NAME	SIZE	NES	NOM p-val	FDR q-val	FWER p-val	Metagene	Metagenes Correlated Positively	Metagenes Correlated Negatively
GO:MF_PEROXIDASE_ACTIVITY	47	2.2411	0	0	0	1	2,4,12,13,15	3,7,11,14
GO:MF_LIPID_BINDING	26	2.1313	0	0	0	1	2,4,12,13,15	3,7,11,14
GO:MF_OXIDOREDUCTASE_ACTIVITY	28	1.61189	0.00402414	0.0609455	0.178	1	2,4,12,13,15	3,7,11,14
GO:MF_GLUTATHIONE_TRANSFERASE_ACTIVITY	24	1.55521	0.00707786	0.0873086	0.315	1	2,4,12,13,15	3,7,11,14
GO:MF_ATPASE_ACTIVITY,_COUPLED_TO_TRANSMEMBRANE_MOVEMENT_OF_SUBSTANCES	31	1.51067	0.0080402	0.11377	0.457	1	2,4,12,13,15	3,7,11,14
GO:MF_OXYGEN_BINDING	59	1.4333	0.009	0.148303	0.733	1	2,4,12,13,15	3,7,11,14
GO:MF_HYDROLASE_ACTIVITY,_HYDROLYZING_O-GLYCOSYL_COMPOUNDS	53	1.45569	0.012	0.0228218	0.64	1	2,4,12,13,15	3,7,11,14
GO:MF_UDP-GLYCOSYLTRANSFERASE_ACTIVITY	31	1.45652	0.0210843	0.135616	0.638	1	2,4,12,13,15	3,7,11,14
GO:MF_TRANSFERASE_ACTIVITY	19	1.48464	0.0232323	0.123279	0.546	1	2,4,12,13,15	3,7,11,14
GO:MF_COPPER_ION_BINDING	48	1.33946	0.032	0.0607971	0.953	1	2,4,12,13,15	3,7,11,14
GO:MF_ZINC_ION_BINDING	100	1.27953	0.014	0.768739	0.968	2	1,3,7,11	4,12,15
GO:MF_CHLOROPHYLL_BINDING	20	1.40264	0.0262626	0.858523	0.596	2	1,3,7,11	4,12,15
GO:MF_PROTEIN_BINDING	221	1.16554	0.032	0.907167	0.999	2	1,3,7,11	4,12,15
GO:MF_NUCLEIC_ACID_BINDING	22	1.47795	0	0.0298095	0.06	3	2,5,9,12	1,6,11
GO:MF_CALCIUM_ION_BINDING	43	1.40951	0	0.0874685	0.237	3	2,5,9,12	1,6,11
GO:MF_TRANSCRIPTION_FACTOR_ACTIVITY	322	1.22245	0	0.392212	0.98	3	2,5,9,12	1,6,11
GO:MF_KINASE_ACTIVITY	185	1.22154	0	0.355536	0.98	3	2,5,9,12	1,6,11
GO:MF_TRANSCRIPTION_ACTIVATOR_ACTIVITY	26	1.54964	0.001001	0.0136667	0.014	3	2,5,9,12	1,6,11
GO:MF_DNA_BINDING	189	1.21237	0.003	0.327494	0.986	3	2,5,9,12	1,6,11
GO:MF_PROTEIN_BINDING	165	1.21308	0.004	0.354154	0.986	3	2,5,9,12	1,6,11
GO:MF_CALMODULIN_BINDING	44	1.27769	0.016	0.300375	0.85	3	2,5,9,12	1,6,11
GO:MF_TRANSCRIPTION_REPRESSOR_ACTIVITY	15	1.37995	0.0252016	0.104476	0.351	3	2,5,9,12	1,6,11
GO:MF_HYDROLASE_ACTIVITY,_ACTING_ON_GLYCOSYL_BONDS	17	1.36745	0.0262361	0.101571	0.406	3	2,5,9,12	1,6,11
GO:MF_CHLOROPHYLL_BINDING	20	2.04955	0	0	0	4	1,7,14	2,13,15
GO:MF_STRUCTURAL_CONSTITUENT_OF_RIBOSOME	45	1.89097	0	0	0	4	1,7,14	2,13,15
GO:MF_LIPID_BINDING	22	1.52334	0.00700701	0.0849793	0.228	4	1,7,14	2,13,15
GO:MF_CARBOXYLESTERASE_ACTIVITY	36	1.45168	0.00700701	0.141199	0.435	4	1,7,14	2,13,15
GO:MF_ZINC_ION_BINDING	65	1.33781	0.011	0.308769	0.86	4	1,7,14	2,13,15
GO:MF_PEPTIDYL-PROLYL_CIS-TRANS_ISOMERASE_ACTIVITY	19	1.4083	0.0422111	0.182928	0.594	4	1,7,14	2,13,15
GO:MF_CHLOROPHYLL_BINDING	18	1.91392	0	0	0	5	3,6,14	13
GO:MF_STRUCTURAL_CONSTITUENT_OF_RIBOSOME	43	1.91364	0	0	0	5	3,6,14	13
GO:MF_PEPTIDYL-PROLYL_CIS-TRANS_ISOMERASE_ACTIVITY	21	1.55891	0.00300903	0.0156427	0.048	5	3,6,14	13
GO:MF_RNA_BINDING	38	1.36431	0.013	0.181154	0.629	5	3,6,14	13
GO:MF_COPPER_ION_BINDING	26	1.39628	0.0190381	0.153581	0.472	5	3,6,14	13
GO:MF_PEPTIDYL-PROLYL_CIS-TRANS_ISOMERASE_ACTIVITY	20	1.6322	0	0	0	6	5,9	3,14
GO:MF_RNA_BINDING	38	1.61278	0	0	0	6	5,9	3,14
GO:MF_STRUCTURAL_CONSTITUENT_OF_RIBOSOME	129	1.52577	0	0.00589362	0.024	6	5,9	3,14
GO:MF_CHLOROPHYLL_BINDING	18	1.52736	0.00100503	0.00753191	0.023	6	5,9	3,14
GO:MF_ELECTRON_CARRIER_ACTIVITY	16	1.37297	0.0344478	0.0893367	0.373	6	5,9	3,14
GO:MF_OXIDOREDUCTASE_ACTIVITY	49	1.20926	0.049	0.587951	0.991	6	5,9	3,14
GO:MF_HYDROLASE_ACTIVITY,_ACTING_ON_GLYCOSYL_BONDS	25	1.65044	0	0.031491	0.03	7	2,4,13,15	1
GO:MF_ZINC_ION_BINDING	92	1.33237	0.002	0.0485974	0.888	7	2,4,13,15	1
GO:MF_TRANSCRIPTION_REGULATOR_ACTIVITY	23	1.54629	0.004004	0.0842287	0.151	7	2,4,13,15	1
GO:MF_TRANSCRIPTION_FACTOR_ACTIVITY	423	1.15338	0.014	0.84781	1	7	2,4,13,15	1
GO:MF_PROTEIN_BINDING	181	1.20823	0.017	0.674815	1	7	2,4,13,15	1
GO:MF_SIGNAL_TRANSDUCER_ACTIVITY	19	1.4349	0.0281974	0.230691	0.495	7	2,4,13,15	1
GO:MF_LIPID_BINDING	34	1.36267	0.029029	0.3257	0.808	7	2,4,13,15	1
GO:MF_UBIQUITIN-PROTEIN_LIGASE_ACTIVITY	20	1.34329	0.0453629	0.326532	0.86	7	2,4,13,15	1
GO:MF_WATER_CHANNEL_ACTIVITY	18	1.40133	0.0464646	0.265361	0.661	7	2,4,13,15	1
GO:MF_NUCLEOTIDE_BINDING	21	1.79577	0	0	0	8	13
GO:MF_CARBOXYLESTERASE_ACTIVITY	45	1.57052	0	0.0171783	0.036	8	13
GO:MF_STRUCTURAL_CONSTITUENT_OF_RIBOSOME	139	1.47687	0	0.0396518	0.153	8	13
GO:MF_DNA_BINDING	213	1.23806	0	0.325511	0.967	8	13
GO:MF_MICROTUBULE_MOTOR_ACTIVITY	18	1.48169	0.00904523	0.0503294	0.145	8	13
GO:MF_LIPID_BINDING	30	1.35839	0.012	0.149645	0.569	8	13
GO:MF_ATP_BINDING	110	1.22096	0.013	0.34283	0.981	8	13
GO:MF_TRANSCRIPTION_ACTIVATOR_ACTIVITY	21	1.3484	0.0280843	0.142215	0.614	8	13
GO:MF_RNA_BINDING	54	1.25169	0.04	0.360813	0.938	8	13
GO:MF_COPPER_ION_BINDING	40	1.24048	0.043	0.356641	0.961	8	13
GO:MF_UDP-GLYCOSYLTRANSFERASE_ACTIVITY	39	1.34738	0.018	0.465447	0.635	9	3,6
GO:MF_GLUTATHIONE_TRANSFERASE_ACTIVITY	19	1.35549	0.0381143	0.845818	0.593	9	3,6
GO:MF_TRANSCRIPTION_ACTIVATOR_ACTIVITY	33	1.27413	0.04004	0.524123	0.885	9	3,6
GO:MF_PROTEIN_SERINE/THREONINE_KINASE_ACTIVITY	31	1.54678	0	0.00601351	0.012	10	11
GO:MF_KINASE_ACTIVITY	209	1.29626	0	0.246616	0.719	10	11
GO:MF_ELECTRON_CARRIER_ACTIVITY	15	1.584	0.00100806	0.00802703	0.008	10	11
GO:MF_LIPID_BINDING	18	1.43961	0.00301205	0.0484053	0.136	10	11
GO:MF_OXYGEN_BINDING	60	1.26807	0.011	0.249993	0.833	10	11
GO:MF_GLUTATHIONE_TRANSFERASE_ACTIVITY	19	1.43443	0.0140281	0.040054	0.148	10	11
GO:MF_PROTEIN_BINDING	174	1.16116	0.026	0.396625	0.998	10	11
GO:MF_CALMODULIN_BINDING	42	1.22765	0.042	0.350448	0.95	10	11
GO:MF_LIPID_BINDING	35	1.85433	0	0	0	11	2,10,12	1,3
GO:MF_PEROXIDASE_ACTIVITY	50	1.77236	0	0	0	11	2,10,12	1,3
GO:MF_OXYGEN_BINDING	86	1.33845	0.002	0.188568	0.684	11	2,10,12	1,3
GO:MF_OXIDOREDUCTASE_ACTIVITY,_ACTING_ON_PAIRED_DONORS,_WITH_INCORPORATION_OR_REDUCTION_OF_MOLECULAR_OXYGEN,_2-OXOGLUTARATE_AS_ONE_DONOR,_AND_INCORPORATION_OF_ONE_ATOM_EACH_OF_OXYGEN_INTO_BOTH_DONORS	16	1.59405	0.00201816	0.00849275	0.026	11	2,10,12	1,3
GO:MF_OXIDOREDUCTASE_ACTIVITY	48	1.36552	0.009	0.160753	0.549	11	2,10,12	1,3
GO:MF_GLUTATHIONE_TRANSFERASE_ACTIVITY	29	1.39696	0.01	0.139908	0.435	11	2,10,12	1,3
GO:MF_HYDROLASE_ACTIVITY,_HYDROLYZING_O-GLYCOSYL_COMPOUNDS	57	1.30924	0.011	0.177219	0.791	11	2,10,12	1,3
GO:MF_COPPER_ION_BINDING	49	1.3062	0.021	0.164791	0.801	11	2,10,12	1,3
GO:MF_HYDROLASE_ACTIVITY,_ACTING_ON_GLYCOSYL_BONDS	21	1.33683	0.0432161	0.164847	0.69	11	2,10,12	1,3
GO:MF_PECTINESTERASE_ACTIVITY	20	1.96768	0	0	0	12	1,3,11	2
GO:MF_STRUCTURAL_CONSTITUENT_OF_RIBOSOME	139	1.42064	0.001	0.236952	0.531	12	1,3,11	2
GO:MF_HYDROLASE_ACTIVITY,_HYDROLYZING_O-GLYCOSYL_COMPOUNDS	57	1.38301	0.006	0.153599	0.688	12	1,3,11	2
GO:MF_HYDROLASE_ACTIVITY,_ACTING_ON_GLYCOSYL_BONDS	23	1.56567	0.00601202	0.0585827	0.118	12	1,3,11	2
GO:MF_DNA_BINDING	267	1.19633	0.011	0.497579	0.998	12	1,3,11	2
GO:MF_MICROTUBULE_MOTOR_ACTIVITY	18	1.40656	0.0314721	0.163687	0.583	12	1,3,11	2
GO:MF_UBIQUITIN-PROTEIN_LIGASE_ACTIVITY	16	1.41499	0.0324215	0.187067	0.55	12	1,3,11	2
GO:MF_PROTEIN_SERINE/THREONINE_KINASE_ACTIVITY	64	1.25984	0.035	0.39018	0.98	12	1,3,11	2
GO:MF_LIPID_BINDING	22	1.38801	0.0361446	0.16878	0.667	12	1,3,11	2
GO:MF_ATP_BINDING	113	1.22831	0.045	0.4571	0.989	12	1,3,11	2
GO:MF_CARBOXYLESTERASE_ACTIVITY	40	1.41738	0.004	0.523096	0.418	13	1,7,8,14	4,5,15
GO:MF_OXYGEN_BINDING	68	1.31759	0.007	0.418556	0.837	13	1,7,8,14	4,5,15
GO:MF_PROTEIN_SERINE/THREONINE_KINASE_ACTIVITY	51	1.35454	0.01	0.553565	0.684	13	1,7,8,14	4,5,15
GO:MF_TRANSFERASE_ACTIVITY,_TRANSFERRING_GLYCOSYL_GROUPS	84	1.29743	0.01	0.412287	0.89	13	1,7,8,14	4,5,15
GO:MF_HYDROLASE_ACTIVITY,_HYDROLYZING_O-GLYCOSYL_COMPOUNDS	43	1.28749	0.034	0.381804	0.915	13	1,7,8,14	4,5,15
GO:MF_TRANSFERASE_ACTIVITY	21	1.34645	0.0451354	0.40887	0.718	13	1,7,8,14	4,5,15
GO:MF_CHLOROPHYLL_BINDING	20	1.85989	0	0	0	14	4,5,13	1,6
GO:MF_LIPID_BINDING	28	1.33071	0.02002	0.419826	0.575	14	4,5,13	1,6
GO:MF_METAL_ION_BINDING	21	1.31516	0.0400802	0.348615	0.644	14	4,5,13	1,6
GO:MF_PEROXIDASE_ACTIVITY	39	1.3763	0.004	0.252285	0.223	15	1,7	2,4,13
GO:MF_LIPID_BINDING	23	1.36149	0.012	0.160685	0.275	15	1,7	2,4,13

## Sheet: Correlation Matrix and P-values
Correlation Matrix (Kendall-Tau coefficients)
	Metagene 1	Metagene 2	Metagene 3	Metagene 4	Metagene 5	Metagene 6	Metagene 7	Metagene 8	Metagene 9	Metagene 10	Metagene 11	Metagene 12	Metagene 13	Metagene 14	Metagene 15
Metagene 1	1	-0.69683	-0.65214	-0.011507	0.051044	-0.064484	0.28875	-0.22272	0.21503	-0.27072	-0.075658	0.041194	-0.22808	0.26639	0.2208
Metagene 2	-0.69683	1	0.58194	0.053629	-0.0021417	0.097597	-0.2917	0.1843	-0.22731	0.3336	0.060734	-0.067662	0.25642	-0.23053	-0.19687
Metagene 3	-0.65214	0.58194	1	0.033184	-0.0060818	0.012691	-0.17541	0.29251	-0.13473	0.19694	0.063932	-0.11523	0.23154	-0.24878	-0.21843
Metagene 4	-0.011507	0.053629	0.033184	1	0.14762	-0.016766	-0.098301	0.23108	-0.28704	0.088839	-0.56998	-0.17988	0.11359	-0.06627	-0.35003
Metagene 5	0.051044	-0.0021417	-0.0060818	0.14762	1	-0.12416	-0.018683	0.083907	-0.20282	0.066709	-0.22093	-0.080179	-0.19646	-0.14305	-0.16902
Metagene 6	-0.064484	0.097597	0.012691	-0.016766	-0.12416	1	-0.32531	-0.10323	-0.088551	0.062995	0.073263	0.024896	-0.10614	0.046251	0.030381
Metagene 7	0.28875	-0.2917	-0.17541	-0.098301	-0.018683	-0.32531	1	-0.16993	0.29132	-0.31824	0.052481	0.060741	-0.18016	0.15334	0.11451
Metagene 8	-0.22272	0.1843	0.29251	0.23108	0.083907	-0.10323	-0.16993	1	-0.14276	0.13914	-0.12513	-0.42004	0.21684	-0.27949	-0.2352
Metagene 9	0.21503	-0.22731	-0.13473	-0.28704	-0.20282	-0.088551	0.29132	-0.14276	1	-0.47338	0.25629	0.10006	-0.085054	0.16086	0.15298
Metagene 10	-0.27072	0.3336	0.19694	0.088839	0.066709	0.062995	-0.31824	0.13914	-0.47338	1	-0.10135	-0.10159	0.13201	-0.16799	-0.062208
Metagene 11	-0.075658	0.060734	0.063932	-0.56998	-0.22093	0.073263	0.052481	-0.12513	0.25629	-0.10135	1	0.13671	0.013867	-0.052365	0.28446
Metagene 12	0.041194	-0.067662	-0.11523	-0.17988	-0.080179	0.024896	0.060741	-0.42004	0.10006	-0.10159	0.13671	1	-0.10796	0.12877	0.18652
Metagene 13	-0.22808	0.25642	0.23154	0.11359	-0.19646	-0.10614	-0.18016	0.21684	-0.085054	0.13201	0.013867	-0.10796	1	-0.22054	-0.05642
Metagene 14	0.26639	-0.23053	-0.24878	-0.06627	-0.14305	0.046251	0.15334	-0.27949	0.16086	-0.16799	-0.052365	0.12877	-0.22054	1	0.088959
Metagene 15	0.2208	-0.19687	-0.21843	-0.35003	-0.16902	0.030381	0.11451	-0.2352	0.15298	-0.062208	0.28446	0.18652	-0.05642	0.088959	1
P-value Matrix
	Metagene 1	Metagene 2	Metagene 3	Metagene 4	Metagene 5	Metagene 6	Metagene 7	Metagene 8	Metagene 9	Metagene 10	Metagene 11	Metagene 12	Metagene 13	Metagene 14	Metagene 15
Metagene 1	0	0	0	0.064698	1.8279e-16	2.7351e-25	0	3.9212e-278	6.2075e-255	0	1.2788e-33	8.8681e-11	1.2158e-296	0	1.377e-272
Metagene 2	0	0	0	1.0233e-17	0.73092	2.9886e-55	0	1.8838e-189	3.9317e-282	0	4.5603e-22	2.8297e-26	0	1.4126e-296	3.0846e-215
Metagene 3	0	0	0	1.0204e-07	0.32699	0.041011	2.1415e-172	0	3.6515e-101	5.0423e-212	1.9108e-24	1.9508e-73	3.565e-305	0	2.1281e-266
Metagene 4	0.064698	1.0233e-17	1.0204e-07	0	3.6257e-128	0.0062788	8.7558e-57	3.5905e-306	0	1.0358e-45	0	1.7706e-180	8.8397e-77	5.8698e-27	0
Metagene 5	1.8279e-16	0.73092	0.32699	3.6257e-128	0	6.5757e-92	0.0024265	2.1671e-42	1.8857e-234	9.4888e-27	1.1099e-281	1.1335e-37	7.5733e-228	3.0144e-120	7.9622e-166
Metagene 6	2.7351e-25	2.9886e-55	0.041011	0.0062788	6.5757e-92	0	0	4.0103e-63	3.8727e-46	5.4904e-24	1.4792e-32	6.9045e-05	9.2971e-68	5.0275e-14	8.2927e-07
Metagene 7	0	0	2.1415e-172	8.7558e-57	0.0024265	0	0	8.2602e-165	0	0	3.3131e-17	6.4354e-22	3.4023e-188	3.4504e-135	1.098e-75
Metagene 8	3.9212e-278	1.8838e-189	0	3.5905e-306	2.1671e-42	4.0103e-63	8.2602e-165	0	2.3346e-115	9.8009e-109	2.6696e-90	0	1.0059e-272	0	0
Metagene 9	6.2075e-255	3.9317e-282	3.6515e-101	0	1.8857e-234	3.8727e-46	0	2.3346e-115	0	0	0	7.6524e-56	7.7909e-43	1.382e-146	9.0954e-132
Metagene 10	0	0	5.0423e-212	1.0358e-45	9.4888e-27	5.4904e-24	0	9.8009e-109	0	0	2.2633e-58	5.0659e-57	9.4247e-100	2.5556e-158	4.6196e-23
Metagene 11	1.2788e-33	4.5603e-22	1.9108e-24	0	1.1099e-281	1.4792e-32	3.3131e-17	2.6696e-90	0	2.2633e-58	0	4.7174e-104	0.024293	2.8599e-17	0
Metagene 12	8.8681e-11	2.8297e-26	1.9508e-73	1.7706e-180	1.1335e-37	6.9045e-05	6.4354e-22	0	7.6524e-56	5.0659e-57	4.7174e-104	0	6.0695e-67	2.9225e-93	4.7452e-192
Metagene 13	1.2158e-296	0	3.565e-305	8.8397e-77	7.5733e-228	9.2971e-68	3.4023e-188	1.0059e-272	7.7909e-43	9.4247e-100	0.024293	6.0695e-67	0	2.5156e-283	4.8595e-20
Metagene 14	0	1.4126e-296	0	5.8698e-27	3.0144e-120	5.0275e-14	3.4504e-135	0	1.382e-146	2.5556e-158	2.8599e-17	2.9225e-93	2.5156e-283	0	8.9193e-47
Metagene 15	1.377e-272	3.0846e-215	2.1281e-266	0	7.9622e-166	8.2927e-07	1.098e-75	0	9.0954e-132	4.6196e-23	0	4.7452e-192	4.8595e-20	8.9193e-47	0

## Sheet: Metagene 1
NAME	SIZE	NES	NOM p-val	FDR q-val	FWER p-val	factor
GO:MF_PEROXIDASE_ACTIVITY	47	2.2411	0	0	0	1
GO:MF_LIPID_BINDING	26	2.1313	0	0	0	1
GO:MF_OXIDOREDUCTASE_ACTIVITY	28	1.61189	0.00402414	0.0609455	0.178	1
GO:MF_GLUTATHIONE_TRANSFERASE_ACTIVITY	24	1.55521	0.00707786	0.0873086	0.315	1
GO:MF_ATPASE_ACTIVITY,_COUPLED_TO_TRANSMEMBRANE_MOVEMENT_OF_SUBSTANCES	31	1.51067	0.0080402	0.11377	0.457	1
GO:MF_TRANSFERASE_ACTIVITY	19	1.48464	0.0232323	0.123279	0.546	1
GO:MF_UDP-GLYCOSYLTRANSFERASE_ACTIVITY	31	1.45652	0.0210843	0.135616	0.638	1
GO:MF_OXYGEN_BINDING	59	1.4333	0.009	0.148303	0.733	1
GO:MF_HYDROLASE_ACTIVITY,_ACTING_ON_GLYCOSYL_BONDS	17	1.40506	0.0545829	0.169782	0.807	1
GO:MF_WATER_CHANNEL_ACTIVITY	15	1.36704	0.0879007	0.211908	0.898	1
GO:MF_ELECTRON_CARRIER_ACTIVITY	15	1.30866	0.122302	0.309576	0.988	1
GO:MF_CARBOXYLESTERASE_ACTIVITY	26	1.29218	0.106319	0.327091	0.993	1
GO:MF_SIGNAL_TRANSDUCER_ACTIVITY	18	1.17888	0.239509	0.65191	1	1
GO:MF_HYDROLASE_ACTIVITY	40	1.16603	0.206	0.658354	1	1
GO:MF_METAL_ION_BINDING	19	1.05139	0.406918	1	1	1
GO:MF_TRANSFERASE_ACTIVITY,_TRANSFERRING_GLYCOSYL_GROUPS	73	1.02791	0.448	1	1	1
GO:MF_TRANSPORTER_ACTIVITY	61	1.01464	0.47	1	1	1
GO:MF_ANTIPORTER_ACTIVITY	16	0.976317	0.516923	1	1	1
GO:MF_TRANSCRIPTION_FACTOR_ACTIVITY	345	0.962731	0.658	1	1	1
GO:MF_PROTEIN_SERINE/THREONINE_KINASE_ACTIVITY	58	0.958718	0.578	1	1	1
GO:MF_CATALYTIC_ACTIVITY	48	0.913451	0.661	1	1	1
GO:MF_UBIQUITIN-PROTEIN_LIGASE_ACTIVITY	26	0.900835	0.654582	1	1	1
GO:MF_CARBOHYDRATE_TRANSMEMBRANE_TRANSPORTER_ACTIVITY	24	0.89084	0.657286	1	1	1
GO:MF_TRANSCRIPTION_REGULATOR_ACTIVITY	16	0.867489	0.674923	1	1	1
GO:MF_RNA_BINDING	34	0.848651	0.754016	1	1	1
GO:MF_ATPASE_ACTIVITY	22	0.845885	0.711268	1	1	1
GO:MF_KINASE_ACTIVITY	208	0.83513	0.941	1	1	1
GO:MF_CALMODULIN_BINDING	52	0.824612	0.822	1	1	1
GO:MF_ATP_BINDING	101	0.795135	0.922	1	1	1
GO:MF_SUGAR:HYDROGEN_SYMPORTER_ACTIVITY	23	0.793986	0.78995	1	1	1
GO:MF_DNA_BINDING	241	0.761129	0.991	1	1	1
GO:MF_PROTEIN_KINASE_ACTIVITY	33	0.752797	0.8666	1	1	1
GO:MF_GTP_BINDING	19	0.735421	0.85497	1	1	1
GO:MF_TRANSFERASE_ACTIVITY,_TRANSFERRING_HEXOSYL_GROUPS	17	0.725463	0.873598	1	1	1
GO:MF_NUCLEOTIDE_BINDING	24	0.703993	0.894684	1	1	1
GO:MF_CALCIUM_ION_BINDING	47	0.686395	0.95	1	1	1
GO:MF_PROTEIN_BINDING	178	0.600602	1	1	1	1
GO:MF_AMINO_ACID_TRANSMEMBRANE_TRANSPORTER_ACTIVITY	17	0.596242	0.958163	1	1	1
GO:MF_TRANSCRIPTION_ACTIVATOR_ACTIVITY	30	0.533081	0.988967	1	1	1
GO:MF_HYDROLASE_ACTIVITY,_HYDROLYZING_O-GLYCOSYL_COMPOUNDS	53	1.45569	0.012	0.0228218	0.64	1
GO:MF_PECTINESTERASE_ACTIVITY	16	1.41355	0.0655567	0.0330355	0.787	1
GO:MF_COPPER_ION_BINDING	48	1.33946	0.032	0.0607971	0.953	1
GO:MF_ZINC_ION_BINDING	75	0.817847	0.865	0.786785	1	1
GO:MF_NUCLEIC_ACID_BINDING	34	0.737651	0.894895	0.853475	1	1

## Sheet: Metagene 2
NAME	SIZE	NES	NOM p-val	FDR q-val	FWER p-val	factor
GO:MF_CHLOROPHYLL_BINDING	20	1.40264	0.0262626	0.858523	0.596	2
GO:MF_WATER_CHANNEL_ACTIVITY	16	1.37359	0.0574597	0.599649	0.73	2
GO:MF_PECTINESTERASE_ACTIVITY	15	1.30042	0.104781	0.842637	0.931	2
GO:MF_ZINC_ION_BINDING	100	1.27953	0.014	0.768739	0.968	2
GO:MF_METAL_ION_BINDING	23	1.25404	0.0983936	0.783663	0.989	2
GO:MF_UBIQUITIN-PROTEIN_LIGASE_ACTIVITY	19	1.25245	0.122099	0.661747	0.989	2
GO:MF_CARBOHYDRATE_TRANSMEMBRANE_TRANSPORTER_ACTIVITY	26	1.20251	0.173695	0.875448	0.999	2
GO:MF_CALCIUM_ION_BINDING	46	1.16617	0.145	1	0.999	2
GO:MF_PROTEIN_BINDING	221	1.16554	0.032	0.907167	0.999	2
GO:MF_OXYGEN_BINDING	78	1.15658	0.125	0.873494	1	2
GO:MF_GLUTATHIONE_TRANSFERASE_ACTIVITY	28	1.14763	0.22022	0.852726	1	2
GO:MF_OXIDOREDUCTASE_ACTIVITY	47	1.13957	0.203	0.826749	1	2
GO:MF_PEROXIDASE_ACTIVITY	30	1.10712	0.279279	0.950119	1	2
GO:MF_CARBOHYDRATE_BINDING	24	1.06209	0.358074	1	1	2
GO:MF_SUGAR:HYDROGEN_SYMPORTER_ACTIVITY	26	1.04663	0.391391	1	1	2
GO:MF_KINASE_ACTIVITY	252	1.0255	0.38	1	1	2
GO:MF_TRANSFERASE_ACTIVITY,_TRANSFERRING_HEXOSYL_GROUPS	18	1.00147	0.491936	1	1	2
GO:MF_HYDROLASE_ACTIVITY	49	0.984912	0.526	1	1	2
GO:MF_PROTEIN_SERINE/THREONINE_KINASE_ACTIVITY	50	0.982459	0.541	1	1	2
GO:MF_DNA_BINDING	233	0.978356	0.607	1	1	2
GO:MF_PROTEIN_KINASE_ACTIVITY	53	0.975725	0.558	1	1	2
GO:MF_LIPID_BINDING	22	0.972315	0.544724	1	1	2
GO:MF_ATPASE_ACTIVITY	28	0.967345	0.550652	1	1	2
GO:MF_HYDROLASE_ACTIVITY,_HYDROLYZING_O-GLYCOSYL_COMPOUNDS	57	0.963454	0.586	1	1	2
GO:MF_TRANSCRIPTION_ACTIVATOR_ACTIVITY	24	0.933712	0.610611	1	1	2
GO:MF_COPPER_ION_BINDING	45	0.931248	0.65	1	1	2
GO:MF_ATP_BINDING	77	0.929325	0.688	1	1	2
GO:MF_PROTEIN_SERINE/THREONINE_PHOSPHATASE_ACTIVITY	32	0.923616	0.657	1	1	2
GO:MF_BINDING	27	0.920372	0.647295	1	1	2
GO:MF_AMINO_ACID_TRANSMEMBRANE_TRANSPORTER_ACTIVITY	22	0.894146	0.690836	1	1	2
GO:MF_CALMODULIN_BINDING	49	0.887182	0.762	1	1	2
GO:MF_HYDROLASE_ACTIVITY,_ACTING_ON_GLYCOSYL_BONDS	21	0.883134	0.708709	1	1	2
GO:MF_TRANSCRIPTION_REPRESSOR_ACTIVITY	16	0.863756	0.703666	1	1	2
GO:MF_TRANSFERASE_ACTIVITY,_TRANSFERRING_GLYCOSYL_GROUPS	94	0.829828	0.92	1	1	2
GO:MF_TRANSFERASE_ACTIVITY	22	0.826083	0.789579	1	1	2
GO:MF_SIGNAL_TRANSDUCER_ACTIVITY	20	0.793694	0.825826	1	1	2
GO:MF_TRANSCRIPTION_FACTOR_ACTIVITY	407	0.788458	0.999	1	1	2
GO:MF_GTP_BINDING	19	0.783027	0.834343	1	1	2
GO:MF_RNA_BINDING	18	0.774601	0.83501	1	1	2
GO:MF_CARBOXYLESTERASE_ACTIVITY	29	0.75448	0.892893	1	1	2
GO:MF_CATALYTIC_ACTIVITY	46	0.721104	0.951	1	1	2
GO:MF_TRANSPORTER_ACTIVITY	81	0.690826	0.996	1	1	2
GO:MF_UDP-GLYCOSYLTRANSFERASE_ACTIVITY	39	0.686342	0.972	1	1	2
GO:MF_NUCLEIC_ACID_BINDING	29	0.685685	0.946894	1	1	2
GO:MF_ELECTRON_CARRIER_ACTIVITY	19	0.66563	0.945783	1	1	2
GO:MF_ATPASE_ACTIVITY,_COUPLED_TO_TRANSMEMBRANE_MOVEMENT_OF_SUBSTANCES	37	0.611078	0.982	1	1	2
GO:MF_TRANSCRIPTION_REGULATOR_ACTIVITY	21	0.487322	0.998997	0.998435	1	2

## Sheet: Metagene 3
NAME	SIZE	NES	NOM p-val	FDR q-val	FWER p-val	factor
GO:MF_TRANSCRIPTION_ACTIVATOR_ACTIVITY	26	1.54964	0.001001	0.0136667	0.014	3
GO:MF_NUCLEIC_ACID_BINDING	22	1.47795	0	0.0298095	0.06	3
GO:MF_CALCIUM_ION_BINDING	43	1.40951	0	0.0874685	0.237	3
GO:MF_TRANSCRIPTION_REPRESSOR_ACTIVITY	15	1.37995	0.0252016	0.104476	0.351	3
GO:MF_HYDROLASE_ACTIVITY,_ACTING_ON_GLYCOSYL_BONDS	17	1.36745	0.0262361	0.101571	0.406	3
GO:MF_CALMODULIN_BINDING	44	1.27769	0.016	0.300375	0.85	3
GO:MF_ELECTRON_CARRIER_ACTIVITY	19	1.24615	0.105847	0.388816	0.949	3
GO:MF_TRANSFERASE_ACTIVITY,_TRANSFERRING_HEXOSYL_GROUPS	17	1.24218	0.116279	0.35355	0.958	3
GO:MF_TRANSCRIPTION_FACTOR_ACTIVITY	322	1.22245	0	0.392212	0.98	3
GO:MF_KINASE_ACTIVITY	185	1.22154	0	0.355536	0.98	3
GO:MF_PROTEIN_BINDING	165	1.21308	0.004	0.354154	0.986	3
GO:MF_DNA_BINDING	189	1.21237	0.003	0.327494	0.986	3
GO:MF_ZINC_ION_BINDING	67	1.18127	0.063	0.410155	0.998	3
GO:MF_CARBOHYDRATE_BINDING	18	1.16554	0.21005	0.444314	1	3
GO:MF_UBIQUITIN-PROTEIN_LIGASE_ACTIVITY	19	1.1226	0.294058	0.603552	1	3
GO:MF_ANTIPORTER_ACTIVITY	20	1.10641	0.314945	0.640757	1	3
GO:MF_GLUTATHIONE_TRANSFERASE_ACTIVITY	25	1.09927	0.289289	0.637656	1	3
GO:MF_HYDROLASE_ACTIVITY	45	1.09555	0.262	0.620287	1	3
GO:MF_BINDING	24	1.0859	0.341341	0.633572	1	3
GO:MF_PROTEIN_KINASE_ACTIVITY	38	1.05866	0.356	0.734094	1	3
GO:MF_OXYGEN_BINDING	54	0.988004	0.544	1	1	3
GO:MF_UDP-GLYCOSYLTRANSFERASE_ACTIVITY	32	0.980073	0.563	1	1	3
GO:MF_ATP_BINDING	67	0.969928	0.621	1	1	3
GO:MF_TRANSFERASE_ACTIVITY	17	0.960002	0.599598	1	1	3
GO:MF_SUGAR:HYDROGEN_SYMPORTER_ACTIVITY	22	0.94927	0.612224	1	1	3
GO:MF_PROTEIN_SERINE/THREONINE_PHOSPHATASE_ACTIVITY	24	0.948278	0.611055	1	1	3
GO:MF_PROTEIN_SERINE/THREONINE_KINASE_ACTIVITY	33	0.942768	0.652	0.997328	1	3
GO:MF_CARBOHYDRATE_TRANSMEMBRANE_TRANSPORTER_ACTIVITY	21	0.941323	0.632265	0.966191	1	3
GO:MF_TRANSFERASE_ACTIVITY,_TRANSFERRING_GLYCOSYL_GROUPS	74	0.938429	0.703	0.942663	1	3
GO:MF_PEROXIDASE_ACTIVITY	23	0.888929	0.725451	1	1	3
GO:MF_METAL_ION_BINDING	18	0.872977	0.74323	1	1	3
GO:MF_COPPER_ION_BINDING	24	0.868064	0.767	1	1	3
GO:MF_ATPASE_ACTIVITY	22	0.86171	0.780561	1	1	3
GO:MF_GTP_BINDING	15	0.802726	0.834844	1	1	3
GO:MF_HYDROLASE_ACTIVITY,_HYDROLYZING_O-GLYCOSYL_COMPOUNDS	50	0.802105	0.928	1	1	3
GO:MF_TRANSPORTER_ACTIVITY	68	0.787737	0.959	1	1	3
GO:MF_OXIDOREDUCTASE_ACTIVITY	35	0.781815	0.937	1	1	3
GO:MF_CARBOXYLESTERASE_ACTIVITY	27	0.774339	0.893	0.983047	1	3
GO:MF_CATALYTIC_ACTIVITY	42	0.692541	0.974	1	1	3
GO:MF_ATPASE_ACTIVITY,_COUPLED_TO_TRANSMEMBRANE_MOVEMENT_OF_SUBSTANCES	27	0.66594	0.971972	0.994165	1	3
GO:MF_LIPID_BINDING	16	0.58542	0.97166	0.988784	1	3

## Sheet: Metagene 4
NAME	SIZE	NES	NOM p-val	FDR q-val	FWER p-val	factor
GO:MF_CHLOROPHYLL_BINDING	20	2.04955	0	0	0	4
GO:MF_STRUCTURAL_CONSTITUENT_OF_RIBOSOME	45	1.89097	0	0	0	4
GO:MF_LIPID_BINDING	22	1.52334	0.00700701	0.0849793	0.228	4
GO:MF_CARBOXYLESTERASE_ACTIVITY	36	1.45168	0.00700701	0.141199	0.435	4
GO:MF_PEPTIDYL-PROLYL_CIS-TRANS_ISOMERASE_ACTIVITY	19	1.4083	0.0422111	0.182928	0.594	4
GO:MF_ZINC_ION_BINDING	65	1.33781	0.011	0.308769	0.86	4
GO:MF_ANTIPORTER_ACTIVITY	15	1.32682	0.100712	0.291953	0.882	4
GO:MF_TRANSFERASE_ACTIVITY	17	1.30298	0.102851	0.313652	0.927	4
GO:MF_HYDROLASE_ACTIVITY,_ACTING_ON_GLYCOSYL_BONDS	17	1.28976	0.0969697	0.311367	0.941	4
GO:MF_OXIDOREDUCTASE_ACTIVITY	43	1.2382	0.0791583	0.431018	0.985	4
GO:MF_TRANSCRIPTION_REGULATOR_ACTIVITY	20	1.14368	0.246479	0.79467	1	4
GO:MF_ELECTRON_CARRIER_ACTIVITY	15	1.10268	0.317347	0.951545	1	4
GO:MF_PROTEIN_SERINE/THREONINE_PHOSPHATASE_ACTIVITY	17	1.07825	0.365112	1	1	4
GO:MF_HYDROLASE_ACTIVITY	40	1.06447	0.361	1	1	4
GO:MF_CALMODULIN_BINDING	32	1.03873	0.408408	1	1	4
GO:MF_METAL_ION_BINDING	15	1.02966	0.452236	1	1	4
GO:MF_PROTEIN_KINASE_ACTIVITY	28	1.01398	0.45992	1	1	4
GO:MF_RNA_BINDING	30	0.994279	0.513513	1	1	4
GO:MF_HYDROLASE_ACTIVITY,_HYDROLYZING_O-GLYCOSYL_COMPOUNDS	40	0.985943	0.52	1	1	4
GO:MF_ATPASE_ACTIVITY,_COUPLED_TO_TRANSMEMBRANE_MOVEMENT_OF_SUBSTANCES	22	0.971086	0.542169	1	1	4
GO:MF_CARBOHYDRATE_BINDING	15	0.901401	0.644898	1	1	4
GO:MF_ATPASE_ACTIVITY	25	0.900379	0.65966	1	1	4
GO:MF_DNA_BINDING	202	0.886271	0.871	1	1	4
GO:MF_ACYLTRANSFERASE_ACTIVITY	17	0.816488	0.793699	1	1	4
GO:MF_ATP_BINDING	69	0.806215	0.915	1	1	4
GO:MF_PROTEIN_SERINE/THREONINE_KINASE_ACTIVITY	38	0.797306	0.874	1	1	4
GO:MF_TRANSCRIPTION_FACTOR_ACTIVITY	299	0.77369	0.998	1	1	4
GO:MF_PROTEIN_BINDING	158	0.752422	0.993	1	1	4
GO:MF_NUCLEIC_ACID_BINDING	21	0.750348	0.865462	1	1	4
GO:MF_KINASE_ACTIVITY	155	0.74199	0.995	1	1	4
GO:MF_TRANSPORTER_ACTIVITY	55	0.731795	0.959	1	1	4
GO:MF_COPPER_ION_BINDING	18	0.7219	0.892137	1	1	4
GO:MF_SUGAR:HYDROGEN_SYMPORTER_ACTIVITY	22	0.716005	0.902513	1	1	4
GO:MF_OXYGEN_BINDING	57	0.644376	0.995	1	1	4
GO:MF_CATALYTIC_ACTIVITY	32	0.62602	0.981964	1	1	4
GO:MF_CALCIUM_ION_BINDING	25	0.615743	0.975879	1	1	4
GO:MF_UDP-GLYCOSYLTRANSFERASE_ACTIVITY	25	0.604745	0.972973	1	1	4
GO:MF_TRANSFERASE_ACTIVITY,_TRANSFERRING_GLYCOSYL_GROUPS	64	0.599985	1	1	1	4
GO:MF_TRANSCRIPTION_ACTIVATOR_ACTIVITY	22	0.576663	0.986935	1	1	4
GO:MF_CARBOHYDRATE_TRANSMEMBRANE_TRANSPORTER_ACTIVITY	21	0.569988	0.981964	0.989609	1	4

## Sheet: Metagene 5
NAME	SIZE	NES	NOM p-val	FDR q-val	FWER p-val	factor
GO:MF_CHLOROPHYLL_BINDING	18	1.91392	0	0	0	5
GO:MF_STRUCTURAL_CONSTITUENT_OF_RIBOSOME	43	1.91364	0	0	0	5
GO:MF_PEPTIDYL-PROLYL_CIS-TRANS_ISOMERASE_ACTIVITY	21	1.55891	0.00300903	0.0156427	0.048	5
GO:MF_COPPER_ION_BINDING	26	1.39628	0.0190381	0.153581	0.472	5
GO:MF_RNA_BINDING	38	1.36431	0.013	0.181154	0.629	5
GO:MF_CARBOHYDRATE_BINDING	17	1.32397	0.0624371	0.240326	0.772	5
GO:MF_METAL_ION_BINDING	16	1.24152	0.130916	0.473533	0.977	5
GO:MF_OXIDOREDUCTASE_ACTIVITY	40	1.21278	0.101	0.54114	0.992	5
GO:MF_ELECTRON_CARRIER_ACTIVITY	16	1.20987	0.158426	0.494821	0.994	5
GO:MF_LIPID_BINDING	22	1.19562	0.153769	0.506365	0.996	5
GO:MF_CARBOXYLESTERASE_ACTIVITY	40	1.17813	0.136136	0.532299	0.998	5
GO:MF_HYDROLASE_ACTIVITY,_HYDROLYZING_O-GLYCOSYL_COMPOUNDS	39	1.10472	0.249	0.850414	1	5
GO:MF_TRANSFERASE_ACTIVITY	17	1.08974	0.336024	0.875353	1	5
GO:MF_HYDROLASE_ACTIVITY	40	1.06951	0.342	0.929999	1	5
GO:MF_TRANSCRIPTION_REGULATOR_ACTIVITY	15	1.06606	0.381098	0.889196	1	5
GO:MF_OXYGEN_BINDING	63	0.988085	0.522	1	1	5
GO:MF_ATPASE_ACTIVITY	29	0.974793	0.552	1	1	5
GO:MF_UDP-GLYCOSYLTRANSFERASE_ACTIVITY	29	0.958509	0.585	1	1	5
GO:MF_PROTEIN_SERINE/THREONINE_KINASE_ACTIVITY	35	0.95493	0.58	1	1	5
GO:MF_KINASE_ACTIVITY	159	0.94608	0.729	1	1	5
GO:MF_PROTEIN_BINDING	162	0.917383	0.813	1	1	5
GO:MF_CARBOHYDRATE_TRANSMEMBRANE_TRANSPORTER_ACTIVITY	20	0.90507	0.672362	1	1	5
GO:MF_CALCIUM_ION_BINDING	27	0.903888	0.692	1	1	5
GO:MF_ATPASE_ACTIVITY,_COUPLED_TO_TRANSMEMBRANE_MOVEMENT_OF_SUBSTANCES	25	0.860648	0.764765	1	1	5
GO:MF_TRANSFERASE_ACTIVITY,_TRANSFERRING_GLYCOSYL_GROUPS	74	0.849573	0.9	1	1	5
GO:MF_GLUTATHIONE_TRANSFERASE_ACTIVITY	16	0.839358	0.771255	1	1	5
GO:MF_CATALYTIC_ACTIVITY	40	0.830191	0.862	1	1	5
GO:MF_ZINC_ION_BINDING	63	0.826029	0.912	1	1	5
GO:MF_ANTIPORTER_ACTIVITY	16	0.823658	0.794769	1	1	5
GO:MF_CALMODULIN_BINDING	33	0.820343	0.854	1	1	5
GO:MF_PROTEIN_KINASE_ACTIVITY	35	0.815107	0.864865	1	1	5
GO:MF_SUGAR:HYDROGEN_SYMPORTER_ACTIVITY	21	0.768991	0.886887	1	1	5
GO:MF_DNA_BINDING	171	0.754914	0.998	1	1	5
GO:MF_TRANSCRIPTION_FACTOR_ACTIVITY	262	0.723626	1	1	1	5
GO:MF_NUCLEIC_ACID_BINDING	24	0.721451	0.934	1	1	5
GO:MF_BINDING	29	0.663374	0.983	1	1	5
GO:MF_ATP_BINDING	85	0.643751	1	1	1	5
GO:MF_PROTEIN_SERINE/THREONINE_PHOSPHATASE_ACTIVITY	22	0.640231	0.9799	1	1	5
GO:MF_TRANSPORTER_ACTIVITY	63	0.629282	0.999	1	1	5
GO:MF_TRANSCRIPTION_ACTIVATOR_ACTIVITY	21	0.568933	0.990973	0.994325	1	5

## Sheet: Metagene 6
NAME	SIZE	NES	NOM p-val	FDR q-val	FWER p-val	factor
GO:MF_PEPTIDYL-PROLYL_CIS-TRANS_ISOMERASE_ACTIVITY	20	1.6322	0	0	0	6
GO:MF_RNA_BINDING	38	1.61278	0	0	0	6
GO:MF_CHLOROPHYLL_BINDING	18	1.52736	0.00100503	0.00753191	0.023	6
GO:MF_STRUCTURAL_CONSTITUENT_OF_RIBOSOME	129	1.52577	0	0.00589362	0.024	6
GO:MF_ELECTRON_CARRIER_ACTIVITY	16	1.37297	0.0344478	0.0893367	0.373	6
GO:MF_GTP_BINDING	20	1.27266	0.0743719	0.318598	0.871	6
GO:MF_OXIDOREDUCTASE_ACTIVITY	49	1.20926	0.049	0.587951	0.991	6
GO:MF_ANTIPORTER_ACTIVITY	16	1.20251	0.148223	0.556322	0.997	6
GO:MF_LIPID_BINDING	27	1.18202	0.139	0.608289	1	6
GO:MF_HYDROLASE_ACTIVITY	42	1.15725	0.114	0.705037	1	6
GO:MF_BINDING	27	1.13092	0.232	0.813364	1	6
GO:MF_CARBOXYLESTERASE_ACTIVITY	41	1.11648	0.216	0.849051	1	6
GO:MF_ATPASE_ACTIVITY	24	1.10912	0.27984	0.835137	1	6
GO:MF_TRANSCRIPTION_REGULATOR_ACTIVITY	20	1.1031	0.309619	0.818313	1	6
GO:MF_ZINC_ION_BINDING	65	0.985015	0.565	1	1	6
GO:MF_TRANSFERASE_ACTIVITY	21	0.94325	0.624498	1	1	6
GO:MF_HYDROLASE_ACTIVITY,_ACTING_ON_GLYCOSYL_BONDS	21	0.934778	0.637275	1	1	6
GO:MF_ATP_BINDING	96	0.907567	0.818	1	1	6
GO:MF_ACYLTRANSFERASE_ACTIVITY	18	0.871902	0.766902	1	1	6
GO:MF_GLUTATHIONE_TRANSFERASE_ACTIVITY	16	0.853697	0.761616	1	1	6
GO:MF_NUCLEIC_ACID_BINDING	29	0.847388	0.813814	1	1	6
GO:MF_CATALYTIC_ACTIVITY	43	0.799122	0.924	1	1	6
GO:MF_PROTEIN_BINDING	171	0.757555	1	1	1	6
GO:MF_COPPER_ION_BINDING	44	0.749058	0.957	1	1	6
GO:MF_SIGNAL_TRANSDUCER_ACTIVITY	16	0.740586	0.887776	1	1	6
GO:MF_TRANSFERASE_ACTIVITY,_TRANSFERRING_HEXOSYL_GROUPS	16	0.729498	0.906977	1	1	6
GO:MF_TRANSPORTER_ACTIVITY	69	0.72673	0.982	1	1	6
GO:MF_OXYGEN_BINDING	55	0.720039	0.987	1	1	6
GO:MF_UDP-GLYCOSYLTRANSFERASE_ACTIVITY	29	0.719796	0.949	1	1	6
GO:MF_TRANSCRIPTION_FACTOR_ACTIVITY	321	0.672191	1	1	1	6
GO:MF_DNA_BINDING	224	0.654271	1	1	1	6
GO:MF_TRANSCRIPTION_ACTIVATOR_ACTIVITY	19	0.629797	0.968844	1	1	6
GO:MF_SUGAR:HYDROGEN_SYMPORTER_ACTIVITY	25	0.590966	0.986987	1	1	6
GO:MF_WATER_CHANNEL_ACTIVITY	16	0.586794	0.976791	1	1	6
GO:MF_CALCIUM_ION_BINDING	32	0.584304	0.999	1	1	6
GO:MF_CARBOHYDRATE_TRANSMEMBRANE_TRANSPORTER_ACTIVITY	26	0.578543	0.991992	1	1	6
GO:MF_PROTEIN_KINASE_ACTIVITY	30	0.572349	0.998	1	1	6
GO:MF_PECTINESTERASE_ACTIVITY	15	0.561004	0.974696	1	1	6
GO:MF_HYDROLASE_ACTIVITY,_HYDROLYZING_O-GLYCOSYL_COMPOUNDS	55	0.551333	1	1	1	6
GO:MF_PROTEIN_SERINE/THREONINE_PHOSPHATASE_ACTIVITY	23	0.547319	0.992993	1	1	6
GO:MF_TRANSFERASE_ACTIVITY,_TRANSFERRING_GLYCOSYL_GROUPS	74	0.522557	1	1	1	6
GO:MF_PROTEIN_SERINE/THREONINE_KINASE_ACTIVITY	54	0.515193	1	1	1	6
GO:MF_CALMODULIN_BINDING	43	0.490283	1	1	1	6
GO:MF_PEROXIDASE_ACTIVITY	45	0.465627	1	1	1	6
GO:MF_AMINO_ACID_TRANSMEMBRANE_TRANSPORTER_ACTIVITY	17	0.446747	0.99799	1	1	6
GO:MF_KINASE_ACTIVITY	170	0.433508	1	0.999659	1	6

## Sheet: Metagene 7
NAME	SIZE	NES	NOM p-val	FDR q-val	FWER p-val	factor
GO:MF_HYDROLASE_ACTIVITY,_ACTING_ON_GLYCOSYL_BONDS	25	1.65044	0	0.031491	0.03	7
GO:MF_TRANSCRIPTION_REGULATOR_ACTIVITY	23	1.54629	0.004004	0.0842287	0.151	7
GO:MF_SIGNAL_TRANSDUCER_ACTIVITY	19	1.4349	0.0281974	0.230691	0.495	7
GO:MF_WATER_CHANNEL_ACTIVITY	18	1.40133	0.0464646	0.265361	0.661	7
GO:MF_LIPID_BINDING	34	1.36267	0.029029	0.3257	0.808	7
GO:MF_UBIQUITIN-PROTEIN_LIGASE_ACTIVITY	20	1.34329	0.0453629	0.326532	0.86	7
GO:MF_ACYLTRANSFERASE_ACTIVITY	19	1.34305	0.063253	0.280304	0.86	7
GO:MF_CHLOROPHYLL_BINDING	15	1.33666	0.0871795	0.262387	0.878	7
GO:MF_PROTEIN_SERINE/THREONINE_PHOSPHATASE_ACTIVITY	20	1.33143	0.0665994	0.244959	0.893	7
GO:MF_PROTEIN_BINDING	181	1.20823	0.017	0.674815	1	7
GO:MF_TWO-COMPONENT_RESPONSE_REGULATOR_ACTIVITY	16	1.19972	0.214213	0.655204	1	7
GO:MF_TRANSCRIPTION_FACTOR_ACTIVITY	423	1.15338	0.014	0.84781	1	7
GO:MF_CARBOHYDRATE_TRANSMEMBRANE_TRANSPORTER_ACTIVITY	31	1.13822	0.216216	0.866885	1	7
GO:MF_SUGAR:HYDROGEN_SYMPORTER_ACTIVITY	30	1.10978	0.296	0.974983	1	7
GO:MF_CATALYTIC_ACTIVITY	37	1.10968	0.283283	0.910508	1	7
GO:MF_DNA_BINDING	261	1.0836	0.158	0.99925	1	7
GO:MF_PROTEIN_KINASE_ACTIVITY	36	1.07999	0.327	0.960283	1	7
GO:MF_OXIDOREDUCTASE_ACTIVITY	49	1.01723	0.457	1	1	7
GO:MF_AMINO_ACID_TRANSMEMBRANE_TRANSPORTER_ACTIVITY	18	0.97293	0.552738	1	1	7
GO:MF_TRANSCRIPTION_ACTIVATOR_ACTIVITY	31	0.967557	0.567568	1	1	7
GO:MF_ELECTRON_CARRIER_ACTIVITY	15	0.964269	0.548781	1	1	7
GO:MF_PEROXIDASE_ACTIVITY	44	0.950231	0.601	1	1	7
GO:MF_TRANSPORTER_ACTIVITY	72	0.939325	0.673	1	1	7
GO:MF_CARBOXYLESTERASE_ACTIVITY	42	0.904699	0.699	1	1	7
GO:MF_GTP_BINDING	18	0.888245	0.683943	1	1	7
GO:MF_TRANSFERASE_ACTIVITY	25	0.882174	0.718	1	1	7
GO:MF_PROTEIN_SERINE/THREONINE_KINASE_ACTIVITY	56	0.865562	0.806	1	1	7
GO:MF_ATPASE_ACTIVITY,_COUPLED_TO_TRANSMEMBRANE_MOVEMENT_OF_SUBSTANCES	32	0.84135	0.780781	1	1	7
GO:MF_OXYGEN_BINDING	68	0.827104	0.887	1	1	7
GO:MF_KINASE_ACTIVITY	190	0.815056	0.973	1	1	7
GO:MF_CARBOHYDRATE_BINDING	15	0.809202	0.773279	1	1	7
GO:MF_TRANSFERASE_ACTIVITY,_TRANSFERRING_HEXOSYL_GROUPS	18	0.807391	0.778226	1	1	7
GO:MF_HYDROLASE_ACTIVITY	52	0.802211	0.882	1	1	7
GO:MF_ATP_BINDING	67	0.766525	0.953	1	1	7
GO:MF_TRANSFERASE_ACTIVITY,_TRANSFERRING_GLYCOSYL_GROUPS	77	0.738892	0.974	1	1	7
GO:MF_METAL_ION_BINDING	16	0.693599	0.889676	1	1	7
GO:MF_MICROTUBULE_MOTOR_ACTIVITY	15	0.680432	0.902041	1	1	7
GO:MF_UDP-GLYCOSYLTRANSFERASE_ACTIVITY	25	0.670093	0.945729	1	1	7
GO:MF_ANTIPORTER_ACTIVITY	18	0.655055	0.942424	1	1	7
GO:MF_PEPTIDYL-PROLYL_CIS-TRANS_ISOMERASE_ACTIVITY	17	0.610248	0.963636	1	1	7
GO:MF_ATPASE_ACTIVITY	22	0.535331	0.988911	1	1	7
GO:MF_RNA_BINDING	30	0.502779	0.994995	1	1	7
GO:MF_CALCIUM_ION_BINDING	36	0.41716	1	1	1	7
GO:MF_ZINC_ION_BINDING	92	1.33237	0.002	0.0485974	0.888	7
GO:MF_COPPER_ION_BINDING	40	1.03196	0.441	0.463021	1	7
GO:MF_NUCLEIC_ACID_BINDING	32	0.975998	0.545546	0.590212	1	7
GO:MF_HYDROLASE_ACTIVITY,_HYDROLYZING_O-GLYCOSYL_COMPOUNDS	61	0.873294	0.803	0.788222	1	7
GO:MF_BINDING	22	0.818342	0.79799	0.85106	1	7
GO:MF_CALMODULIN_BINDING	41	0.76183	0.92	0.893389	1	7
GO:MF_PECTINESTERASE_ACTIVITY	15	0.756809	0.836233	0.880023	1	7

[truncated: 8 more sheets: Metagene 8, Metagene 9, Metagene 10, Metagene 11, Metagene 12, Metagene 13, Metagene 14, Metagene 15]
