# Supplementary material for: Identification of metagenes and their Interactions through Large-scale Analysis of Arabidopsis Gene Expression Data
Source: BMC Genomics. 2012 Jun 13;13:237. doi: 10.1186/1471-2164-13-237 (PMC3536586; doi:10.1186/1471-2164-13-237)
Supplement: Additional file 6 — kruskal_wallis. Excel spreadsheet containing z-values returned by the Kruskal-Wallis test on the encoding coefficients. [file 1471-2164-13-237-S6.xlsx]

## Sheet: kw
Group	N	Median	AveRank	Z	Metagene
1	42	0.13407	431.9	1.16	1
2	18	0	366.5	-0.49	1
3	48	0.0844	453.4	1.92	1
4	36	2.12385	490.9	2.67	1
5	24	1.59715	471.1	1.73	1
6	24	1.4342	464.4	1.58	1
7	24	1.20195	463.3	1.56	1
8	28	1.8131	484.1	2.18	1
9	24	1.90415	486.5	2.06	1
10	28	2.0236	481.2	2.11	1
11	28	1.9578	491.9	2.36	1
12	32	1.4227	472.9	2.05	1
13	24	0	268.3	-2.73	1
14	60	0	286.8	-3.76	1
15	21	0	353.9	-0.79	1
16	66	0	297.4	-3.57	1
17	42	0	264	-3.78	1
18	24	0	372	-0.45	1
19	12	0	327.1	-1.01	1
20	32	0	357.8	-0.89	1
21	48	0	320.3	-2.28	1
22	5	0	348.6	-0.43	1
23	22	0.33219	508.5	2.44	1
24	26	0.070921	418.9	0.6	1
25	8	0	341.9	-0.64	1
26	12	0	343.7	-0.75	1
27	6	0.10876	402.5	0.11	1
28	8	0.052274	411.6	0.24	1
29	12	0.0225245	375.8	-0.26	1
1	42	0.342905	462.3	2.05	2
2	18	0.02272	400.2	0.15	2
3	48	0	331.8	-1.92	2
4	36	0.0623584	395.8	0.09	2
5	24	0.375615	450.3	1.27	2
6	24	0.229585	428.7	0.8	2
7	24	0	385.7	-0.15	2
8	28	0	378.1	-0.34	2
9	24	0.0890935	406.2	0.3	2
10	28	0.181538	418.7	0.62	2
11	28	0	357	-0.84	2
12	32	0	357	-0.91	2
13	24	0	433.4	0.9	2
14	60	0.0650045	425.6	1.18	2
15	21	0	358.8	-0.69	2
16	66	0	351.1	-1.55	2
17	42	0	293.4	-2.92	2
18	24	0.0173295	393.3	0.02	2
19	12	0	379.3	-0.2	2
20	32	0.34472	450.4	1.48	2
21	48	0.0860425	405.5	0.41	2
22	5	0	319	-0.73	2
23	22	0	381	-0.24	2
24	26	0.2867	429.8	0.85	2
25	8	0.21957	403.4	0.14	2
26	12	0.371057	463.1	1.09	2
27	6	0.24847	370	-0.24	2
28	8	0	318.9	-0.92	2
29	12	0.21366	462.4	1.08	2
1	42	0	434.9	1.25	3
2	18	0	424.3	0.6	3
3	48	0	345.8	-1.48	3
4	36	0	467.3	2.03	3
5	24	0.12752	480.8	1.94	3
6	24	0	414	0.47	3
7	24	0	451.9	1.31	3
8	28	0	456.8	1.53	3
9	24	0.030767	474.7	1.81	3
10	28	0	441.5	1.17	3
11	28	0	456.5	1.52	3
12	32	0	470.5	1.99	3
13	24	0	336.4	-1.23	3
14	60	0	328.6	-2.28	3
15	21	0	283.7	-2.23	3
16	66	0	342.5	-1.87	3
17	42	0	307.9	-2.49	3
18	24	0	345.9	-1.02	3
19	12	0	402.5	0.15	3
20	32	0	379.4	-0.33	3
21	48	0	397.8	0.17	3
22	5	0	364.3	-0.28	3
23	22	0	421.9	0.62	3
24	26	0	359.4	-0.76	3
25	8	0	412.8	0.25	3
26	12	0.0486955	422.4	0.46	3
27	6	0.193805	439.3	0.51	3
28	8	0	257.5	-1.69	3
29	12	0	377.5	-0.23	3
1	42	0	406.2	0.4	4
2	18	0	371.8	-0.39	4
3	48	0.034082	413	0.65	4
4	36	0	330.1	-1.69	4
5	24	0	327.8	-1.42	4
6	24	0	382.7	-0.22	4
7	24	0	315.8	-1.69	4
8	28	0	269.5	-2.93	4
9	24	0	332.4	-1.32	4
10	28	0	300.5	-2.19	4
11	28	0	291.6	-2.4	4
12	32	0	287.9	-2.67	4
13	24	0.27335	495.3	2.26	4
14	60	0	463.6	2.53	4
15	21	0.17708	517.8	2.57	4
16	66	0	385.9	-0.25	4
17	42	0	342.2	-1.48	4
18	24	0	439.3	1.03	4
19	12	0.0358255	446.1	0.83	4
20	32	0	428.2	0.91	4
21	48	0	427.1	1.09	4
22	5	0.221642	465.8	0.73	4
23	22	0.045157	450.5	1.22	4
24	26	0.227945	475.2	1.89	4
25	8	0	390.3	-0.03	4
26	12	0.039891	438.5	0.71	4
27	6	0.36085	464.8	0.79	4
28	8	0.0042101	432	0.5	4
29	12	0.23023	547.5	2.39	4
1	42	0	288.7	-3.05	5
2	18	0	335.2	-1.09	5
3	48	0.180085	435.4	1.36	5
4	36	0.00351845	428.7	0.98	5
5	24	0	422.9	0.67	5
6	24	0	406.3	0.3	5
7	24	0	410.1	0.39	5
8	28	0	420	0.65	5
9	24	0.0053515	440.7	1.06	5
10	28	0	439.7	1.12	5
11	28	0	418.3	0.61	5
12	32	0.059255	443.4	1.3	5
13	24	0	314.4	-1.72	5
14	60	0	331.1	-2.18	5
15	21	0.013982	388.4	-0.08	5
16	66	0.16012	436.6	1.65	5
17	42	0	323.7	-2.02	5
18	24	0.0831945	441	1.06	5
19	12	0	378.5	-0.22	5
20	32	0	335.6	-1.45	5
21	48	0	348.7	-1.38	5
22	5	0.243372	481.3	0.88	5
23	22	0.179735	456.6	1.35	5
24	26	0.06314	403.4	0.25	5
25	8	0.271505	510.5	1.48	5
26	12	0	362.3	-0.47	5
27	6	0.216965	415.6	0.25	5
28	8	0	353.8	-0.49	5
29	12	0.2214	471.6	1.22	5
1	42	0.27441	425	0.96	6
2	18	0.5125	445.3	1	6
3	48	0	391.2	-0.04	6
4	36	0	316.2	-2.07	6
5	24	0	349.8	-0.94	6
6	24	0	321.2	-1.57	6
7	24	0	356.1	-0.8	6
8	28	0	306	-2.06	6
9	24	0	315.1	-1.7	6
10	28	0	326.8	-1.56	6
11	28	0	339.6	-1.26	6
12	32	0	330.6	-1.58	6
13	24	0.13284	399.2	0.15	6
14	60	0.282295	462.5	2.49	6
15	21	0	353.1	-0.81	6
16	66	0.322085	442.5	1.87	6
17	42	0	347.5	-1.32	6
18	24	0.0315645	420.9	0.62	6
19	12	1.3507	526.2	2.06	6
20	32	0.12785	443.1	1.29	6
21	48	0.566225	490.7	3.1	6
22	5	0	355.2	-0.37	6
23	22	0	313.5	-1.66	6
24	26	0.11906	382.7	-0.23	6
25	8	0.0982215	389.8	-0.03	6
26	12	0.20525	437.5	0.69	6
27	6	1.0573	465.2	0.79	6
28	8	0.664185	498.4	1.33	6
29	12	0.26452	434.2	0.64	6
1	42	0.52857	502.2	3.23	7
2	18	0.084035	433.7	0.78	7
3	48	0.54596	489.8	3.07	7
4	36	0	349.6	-1.16	7
5	24	0	329.5	-1.39	7
6	24	0.109281	373.9	-0.41	7
7	24	0	330.2	-1.37	7
8	28	0	338.6	-1.28	7
9	24	0	342	-1.11	7
10	28	0	334	-1.39	7
11	28	0	342.9	-1.18	7
12	32	0	355.1	-0.95	7
13	24	0.65409	480.8	1.94	7
14	60	0	343.9	-1.73	7
15	21	0.27369	431.9	0.81	7
16	66	0	336.9	-2.08	7
17	42	0	243.4	-4.39	7
18	24	0.147576	400.2	0.17	7
19	12	0	416.1	0.36	7
20	32	0.56032	467.5	1.91	7
21	48	0.427825	482.9	2.86	7
22	5	0.621722	454.4	0.61	7
23	22	0.18092	425.1	0.69	7
24	26	0.0816	443.8	1.18	7
25	8	0.6004	451.6	0.74	7
26	12	0.15395	438.8	0.71	7
27	6	0.67345	447.5	0.6	7
28	8	0.0147495	365.8	-0.34	7
29	12	0.414885	485.5	1.43	7
1	42	0.108825	391.4	-0.03	8
2	18	0.0109029	373.4	-0.36	8
3	48	0.0101775	369.6	-0.72	8
4	36	0	285.2	-2.91	8
5	24	0	312.6	-1.76	8
6	24	0.00990035	353.2	-0.86	8
7	24	0	293.7	-2.17	8
8	28	0	273.6	-2.83	8
9	24	0	267.6	-2.74	8
10	28	0	269.8	-2.92	8
11	28	0	248.5	-3.43	8
12	32	0	288	-2.66	8
13	24	0	331.2	-1.35	8
14	60	0	420.8	1.01	8
15	21	0.21049	446.6	1.11	8
16	66	0.7119	514.9	4.59	8
17	42	1.65625	571.2	5.26	8
18	24	0.145915	448	1.22	8
19	12	0	332.2	-0.93	8
20	32	0.17622	455	1.6	8
21	48	0.216705	437.8	1.43	8
22	5	0.518023	454.4	0.61	8
23	22	0.21641	451.3	1.24	8
24	26	0.21812	450	1.32	8
25	8	0.451065	452.6	0.75	8
26	12	0.09408	411.7	0.3	8
27	6	0.5476	432.4	0.43	8
28	8	0.6837	511	1.49	8
29	12	0.244145	475.5	1.28	8
1	42	0	338.7	-1.58	9
2	18	0.00159015	427.5	0.66	9
3	48	0.26831	480.3	2.77	9
4	36	0	322.9	-1.89	9
5	24	0	355.4	-0.81	9
6	24	0.111348	449.2	1.25	9
7	24	0	385	-0.17	9
8	28	0	306.5	-2.05	9
9	24	0	331.6	-1.34	9
10	28	0	347.7	-1.07	9
11	28	0	337.3	-1.31	9
12	32	0	369.1	-0.6	9
13	24	0	362.7	-0.65	9
14	60	0	314.1	-2.79	9
15	21	0	409	0.34	9
16	66	0	379.3	-0.5	9
17	42	0.234515	492.3	2.93	9
18	24	0.174965	471	1.72	9
19	12	0	400.3	0.12	9
20	32	0	406.4	0.36	9
21	48	0	402.3	0.31	9
22	5	0.37424	540.7	1.47	9
23	22	0.099086	435.3	0.9	9
24	26	0.100545	442.1	1.14	9
25	8	0	360.1	-0.41	9
26	12	0.38738	457.5	1	9
27	6	0.5637	463.4	0.77	9
28	8	0.0030509	424.5	0.4	9
29	12	0.29878	537.5	2.24	9
1	42	0	415.8	0.68	10
2	18	0.9063	478.4	1.63	10
3	48	0.17508	426.7	1.08	10
4	36	0	369.4	-0.63	10
5	24	0	322.7	-1.53	10
6	24	0	315.4	-1.69	10
7	24	0	356.5	-0.79	10
8	28	0	353.8	-0.92	10
9	24	0.0468955	398.4	0.13	10
10	28	0	285.4	-2.55	10
11	28	0	366.9	-0.61	10
12	32	0.0048879	387.3	-0.13	10
13	24	0.221255	475.3	1.82	10
14	60	0	373.2	-0.69	10
15	21	0.18071	453.6	1.25	10
16	66	0	344.4	-1.8	10
17	42	0	343.2	-1.45	10
18	24	0.0899195	403.9	0.25	10
19	12	0	420	0.42	10
20	32	0	453.3	1.55	10
21	48	0	351.3	-1.3	10
22	5	0.32143	498.6	1.05	10
23	22	0.30175	456.4	1.34	10
24	26	0.599635	561.1	3.86	10
25	8	0	400.8	0.1	10
26	12	0	347.5	-0.69	10
27	6	1.20545	475.5	0.9	10
28	8	0.055914	406.3	0.17	10
29	12	0.31985	558.1	2.55	10
1	42	0	294.8	-2.87	11
2	18	0	374.5	-0.34	11
3	48	0	369.1	-0.74	11
4	36	0	294.4	-2.66	11
5	24	0	364.1	-0.62	11
6	24	0	327.2	-1.43	11
7	24	0	340	-1.15	11
8	28	0	281.5	-2.64	11
9	24	0	306.5	-1.89	11
10	28	0	293.3	-2.36	11
11	28	0	330.1	-1.48	11
12	32	0	341.8	-1.29	11
13	24	0.21273	471.5	1.74	11
14	60	0.0968275	459.9	2.4	11
15	21	0.91438	554.2	3.32	11
16	66	0	399	0.25	11
17	42	0	341.6	-1.5	11
18	24	0.127565	450.3	1.27	11
19	12	0	358.8	-0.52	11
20	32	0	398.9	0.16	11
21	48	0.17046	466.2	2.33	11
22	5	0	415	0.22	11
23	22	0.289085	490.4	2.06	11
24	26	0.38694	533.8	3.24	11
25	8	0.465585	512.4	1.5	11
26	12	0.69908	559	2.57	11
27	6	0.37901	501.3	1.18	11
28	8	0.203485	484	1.15	11
29	12	0.226115	498.1	1.63	11
1	42	0.102624	359.5	-0.97	12
2	18	0.253195	399.3	0.13	12
3	48	0.801565	514.1	3.84	12
4	36	0	245.2	-4	12
5	24	0	221.9	-3.75	12
6	24	0	311.6	-1.78	12
7	24	0	278.4	-2.51	12
8	28	0	250.5	-3.38	12
9	24	0	247.5	-3.19	12
10	28	0	265.8	-3.02	12
11	28	0	260.7	-3.14	12
12	32	0	261.7	-3.34	12
13	24	0	383.6	-0.19	12
14	60	0.26487	418.3	0.92	12
15	21	0	347.6	-0.92	12
16	66	0.83341	501.6	4.09	12
17	42	1.00665	518.1	3.7	12
18	24	0.75969	485.1	2.04	12
19	12	0.05269	356.8	-0.55	12
20	32	0.27366	423.1	0.78	12
21	48	0.358005	440	1.5	12
22	5	0.60173	521	1.27	12
23	22	0.688525	498.8	2.23	12
24	26	0.586725	498.7	2.43	12
25	8	0.3072	451.8	0.74	12
26	12	0.59814	471.1	1.21	12
27	6	0.64687	539.2	1.59	12
28	8	0.80177	499.9	1.35	12
29	12	0.387385	522.8	2.01	12
1	42	0	431.7	1.15	13
2	18	0.742175	541.5	2.82	13
3	48	0	333	-1.88	13
4	36	0	352.8	-1.08	13
5	24	0	354.5	-0.83	13
6	24	0	305.9	-1.9	13
7	24	0	401.1	0.19	13
8	28	0.0083745	379.8	-0.3	13
9	24	0	365.6	-0.59	13
10	28	0	337.5	-1.31	13
11	28	0.069021	386	-0.15	13
12	32	0	348.4	-1.12	13
13	24	0.0334125	440.5	1.05	13
14	60	0	328.3	-2.28	13
15	21	0	370.2	-0.46	13
16	66	0.30502	416.3	0.89	13
17	42	0	354.8	-1.11	13
18	24	0.20618	402.2	0.21	13
19	12	0.089228	447	0.84	13
20	32	0.50018	471.3	2.01	13
21	48	0.31866	447.4	1.73	13
22	5	0.150438	353.8	-0.38	13
23	22	0.504875	468.3	1.59	13
24	26	0.306345	461.3	1.57	13
25	8	0.161311	458.3	0.83	13
26	12	0.128845	404.6	0.19	13
27	6	0.06553	309.6	-0.9	13
28	8	0.22612	390.3	-0.03	13
29	12	0.30613	441.8	0.76	13
1	42	0	394.2	0.05	14
2	18	0.11937	452.6	1.14	14
3	48	0	395.9	0.11	14
4	36	0	356.7	-0.97	14
5	24	0	312.2	-1.76	14
6	24	0	357.1	-0.78	14
7	24	0	384.3	-0.18	14
8	28	0	336.5	-1.33	14
9	24	0	337.1	-1.22	14
10	28	0	295.5	-2.31	14
11	28	0	326.5	-1.57	14
12	32	0	357.9	-0.88	14
13	24	0	338.8	-1.18	14
14	60	0	325.1	-2.4	14
15	21	1.3599	582	3.89	14
16	66	0.27741	462.5	2.62	14
17	42	0	308	-2.48	14
18	24	0.51724	505.5	2.48	14
19	12	0	384.3	-0.13	14
20	32	0	411.3	0.48	14
21	48	0	389.4	-0.1	14
22	5	0.314717	448.2	0.55	14
23	22	0.464375	500	2.26	14
24	26	0.438709	482.5	2.06	14
25	8	0.190625	480.4	1.1	14
26	12	0	350.8	-0.64	14
27	6	0.486315	453.8	0.67	14
28	8	0.238855	496.3	1.3	14
29	12	0.43614	588.3	3.02	14
1	42	0.14296	492	2.93	15
2	18	0	316.7	-1.44	15
3	48	0.05688	497.5	3.32	15
4	36	0	269.9	-3.33	15
5	24	0	324.3	-1.5	15
6	24	0	369.8	-0.5	15
7	24	0	348.4	-0.97	15
8	28	0	329.4	-1.5	15
9	24	0	279.8	-2.48	15
10	28	0	312.4	-1.91	15
11	28	0	302.8	-2.14	15
12	32	0	341.6	-1.3	15
13	24	0	349.3	-0.95	15
14	60	0	359.6	-1.17	15
15	21	0.34932	540	3.03	15
16	66	0	313.6	-2.96	15
17	42	0.228515	522.4	3.82	15
18	24	0	452.1	1.31	15
19	12	0	329.7	-0.97	15
20	32	0	426.7	0.87	15
21	48	0	392.1	-0.01	15
22	5	0.62348	612.4	2.18	15
23	22	0.21187	516.2	2.6	15
24	26	0.0305045	456.9	1.47	15
25	8	0	392.3	0	15
26	12	0.080935	446.9	0.84	15
27	6	0.05926	428	0.39	15
28	8	0.005544	440.5	0.6	15
29	12	0.12242	544.3	2.34	15

## Sheet: zmatrix
Experimental Series	Metagene 1	Metagene 2	Metagene 3	Metagene 4	Metagene 5	Metagene 6	Metagene 7	Metagene 8	Metagene 9	Metagene 10	Metagene 11	Metagene 12	Metagene 13	Metagene 14	Metagene 15
Response to bacterial derived elicitors	1.16	2.05	1.25	0.4	-3.05	0.96	3.23	-0.03	-1.58	0.68	-2.87	-0.97	1.15	0.05	2.93
Response to Phytophthora infestans	-0.49	0.15	0.6	-0.39	-1.09	1	0.78	-0.36	0.66	1.63	-0.34	0.13	2.82	1.14	-1.44
Light treatments	1.92	-1.92	-1.48	0.65	1.36	-0.04	3.07	-0.72	2.77	1.08	-0.74	3.84	-1.88	0.11	3.32
Stress Treatments (Control plants)	2.67	0.09	2.03	-1.69	0.98	-2.07	-1.16	-2.91	-1.89	-0.63	-2.66	-4	-1.08	-0.97	-3.33
Stress Treatments (Cold stress)	1.73	1.27	1.94	-1.42	0.67	-0.94	-1.39	-1.76	-0.81	-1.53	-0.62	-3.75	-0.83	-1.76	-1.5
Stress Treatments (Osmotic stress)	1.58	0.8	0.47	-0.22	0.3	-1.57	-0.41	-0.86	1.25	-1.69	-1.43	-1.78	-1.9	-0.78	-0.5
Stress Treatments (Salt stress)	1.56	-0.15	1.31	-1.69	0.39	-0.8	-1.37	-2.17	-0.17	-0.79	-1.15	-2.51	0.19	-0.18	-0.97
Stress Treatments (Drought stress)	2.18	-0.34	1.53	-2.93	0.65	-2.06	-1.28	-2.83	-2.05	-0.92	-2.64	-3.38	-0.3	-1.33	-1.5
Stress Treatments (Genotoxic stress)	2.06	0.3	1.81	-1.32	1.06	-1.7	-1.11	-2.74	-1.34	0.13	-1.89	-3.19	-0.59	-1.22	-2.48
Stress Treatments (UV-B stress)	2.11	0.62	1.17	-2.19	1.12	-1.56	-1.39	-2.92	-1.07	-2.55	-2.36	-3.02	-1.31	-2.31	-1.91
Stress Treatments (Wounding stress)	2.36	-0.84	1.52	-2.4	0.61	-1.26	-1.18	-3.43	-1.31	-0.61	-1.48	-3.14	-0.15	-1.57	-2.14
Stress Treatments (Heat stress)	2.05	-0.91	1.99	-2.67	1.3	-1.58	-0.95	-2.66	-0.6	-0.13	-1.29	-3.34	-1.12	-0.88	-1.3
Developmental series (seedlings and whole plants)	-2.73	0.9	-1.23	2.26	-1.72	0.15	1.94	-1.35	-0.65	1.82	1.74	-0.19	1.05	-1.18	-0.95
Developmental series (leaves)	-3.76	1.18	-2.28	2.53	-2.18	2.49	-1.73	1.01	-2.79	-0.69	2.4	0.92	-2.28	-2.4	-1.17
Developmental series (roots)	-0.79	-0.69	-2.23	2.57	-0.08	-0.81	0.81	1.11	0.34	1.25	3.32	-0.92	-0.46	3.89	3.03
Developmental series (flowers and pollen)	-3.57	-1.55	-1.87	-0.25	1.65	1.87	-2.08	4.59	-0.5	-1.8	0.25	4.09	0.89	2.62	-2.96
Developmental series (shoots and stems)	-3.78	-2.92	-2.49	-1.48	-2.02	-1.32	-4.39	5.26	2.93	-1.45	-1.5	3.7	-1.11	-2.48	3.82
Developmental series (siliques and seeds)	-0.45	0.02	-1.02	1.03	1.06	0.62	0.17	1.22	1.72	0.25	1.27	2.04	0.21	2.48	1.31
Pathogen Series: Response to Botrytis cinerea infection	-1.01	-0.2	0.15	0.83	-0.22	2.06	0.36	-0.93	0.12	0.42	-0.52	-0.55	0.84	-0.13	-0.97
Pathogen Series: Pseudomonas half leaf injection	-0.89	1.48	-0.33	0.91	-1.45	1.29	1.91	1.6	0.36	1.55	0.16	0.78	2.01	0.48	0.87
Pathogen Series: Response to Erysiphe orontii infection	-2.28	0.41	0.17	1.09	-1.38	3.1	2.86	1.43	0.31	-1.3	2.33	1.5	1.73	-0.1	-0.01
Different temperature treatment of seeds	-0.43	-0.73	-0.28	0.73	0.88	-0.37	0.61	0.61	1.47	1.05	0.22	1.27	-0.38	0.55	2.18
Response to sulfate limitation	2.44	-0.24	0.62	1.22	1.35	-1.66	0.69	1.24	0.9	1.34	2.06	2.23	1.59	2.26	2.6
Effect of brassinosteroids in seedlings	0.6	0.85	-0.76	1.89	0.25	-0.23	1.18	1.32	1.14	3.86	3.24	2.43	1.57	2.06	1.47
Comparison of plant hormone-related mutants	-0.64	0.14	0.25	-0.03	1.48	-0.03	0.74	0.75	-0.41	0.1	1.5	0.74	0.83	1.1	0
Cytokinin treatment of seedlings	-0.75	1.09	0.46	0.71	-0.47	0.69	0.71	0.3	1	-0.69	2.57	1.21	0.19	-0.64	0.84
ARR21C overexpression	0.11	-0.24	0.51	0.79	0.25	0.79	0.6	0.43	0.77	0.9	1.18	1.59	-0.9	0.67	0.39
Effect of ABA during seed imbibition	0.24	-0.92	-1.69	0.5	-0.49	1.33	-0.34	1.49	0.4	0.17	1.15	1.35	-0.03	1.3	0.6
Basic hormone treatment of seeds	-0.26	1.08	-0.23	2.39	1.22	0.64	1.43	1.28	2.24	2.55	1.63	2.01	0.76	3.02	2.34
